# Supplementary material for: Six new species of Cymatodera from Mexico and Central America and the retention of Cymatodera obliquefasciata as a valid name (Cleridae, Tillinae)
Source: Zookeys. 2013 May 14;(299):49–75. doi: 10.3897/zookeys.299.4359 (PMC3689104; doi:10.3897/zookeys.299.4359)
Supplement: XML Treatment for Cymatodera [file zookeys.299.4359-treatment1.xml]

<!DOCTYPE tp:taxon-treatment
  PUBLIC "-//TaxonX//DTD Taxonomic Treatment Publishing DTD v0 20100105//EN" "tax-treatment-NSO.dtd">
<tp:taxon-treatment xmlns:tp="http://www.plazi.org/taxpub"><tp:treatment-meta><mixed-citation publication-type="journal"><person-group><name><surname>Burke</surname><given-names>Alan F.</given-names></name></person-group><article-title>Six new species of 
                    <italic>Cymatodera</italic> from Mexico and Central America and the retention of 
                    <italic>Cymatodera obliquefasciata</italic> as a valid name (Cleridae, Tillinae)</article-title><source>Zookeys</source><day>14</day><month>5</month><year>2013</year><volume>2013</volume><issue>299</issue><fpage>49</fpage><lpage>75</lpage><pub-id pub-id-type="doi">10.3897/zookeys.299.4359</pub-id></mixed-citation></tp:treatment-meta><tp:nomenclature><label>Genus</label><tp:taxon-name>
                        <tp:taxon-name-part taxon-name-part-type="genus">Cymatodera</tp:taxon-name-part>
                    <object-id xmlns:xlink="http://www.w3.org/1999/xlink" xlink:type="simple">http://species-id.net/wiki/Cymatodera</object-id>
								</tp:taxon-name><tp:taxon-authority>Gray, 1832</tp:taxon-authority><tp:nomenclature-citation-list><tp:nomenclature-citation><tp:taxon-name>Cymatodera</tp:taxon-name><comment>See <xref ref-type="bibr" rid="B2">Barr (1952a)</xref>, <xref ref-type="bibr" rid="B4">Barr (1972)</xref> and <xref ref-type="bibr" rid="B16">Vaurie (1952)</xref> for references and keys to species.</comment></tp:nomenclature-citation></tp:nomenclature-citation-list></tp:nomenclature><tp:treatment-sec sec-type="Type species"><title>Type species.</title><p><italic><tp:taxon-name>Cymatodera hopei</tp:taxon-name></italic> Gray, 1832: 375.</p></tp:treatment-sec><tp:treatment-sec sec-type="Diagnosis"><title>Diagnosis.</title><p>Members of the genus <italic><tp:taxon-name>Cymatodera</tp:taxon-name></italic> may be separated from other genera of the New World <tp:taxon-name>Tillinae</tp:taxon-name> by the following combination of characters (partially adopted from <xref ref-type="bibr" rid="B10">Opitz 2002</xref>): 1) frons simple, without prominent horns, 2) elytra with striated punctuations, 3) antenna strongly serrate to filiform, 4) last antennomere circular in cross section, shorter than the length of preceding three antennomeres, 5) tarsal pulvillar formula 4-4-4, 6) tibial spur formula: 2-2-2, 6) basal denticle of tarsal claws trigonal, 7) eyes coarsely faceted, 8) body length 4.0 - 30.0 mm.</p></tp:treatment-sec><ref-list><ref id="B2"><mixed-citation xmlns:xlink="http://www.w3.org/1999/xlink" xlink:type="simple"><person-group><name name-style="western"><surname>Barr</surname><given-names>WF</given-names></name></person-group> (<year>1952a</year>) <article-title>New species of <italic>Cymatodera</italic> from the southwestern United States and northern Mexico (Coleoptera: Cleridae).</article-title><source>American Museum Novitates</source><volume>1572</volume>: <fpage>1</fpage>-<lpage>9</lpage>.</mixed-citation></ref><ref id="B4"><mixed-citation xmlns:xlink="http://www.w3.org/1999/xlink" xlink:type="simple"><person-group><name name-style="western"><surname>Barr</surname><given-names>WF</given-names></name></person-group> (<year>1972</year>) <article-title>New species of North American <italic>Cymatodera</italic> (Coleoptera: Cleridae).</article-title><source>Entomologische Arbeiten aus dem Museum Frey</source><volume>787</volume>: <fpage>1</fpage>-<lpage>32</lpage>.</mixed-citation></ref><ref id="B16"><mixed-citation xmlns:xlink="http://www.w3.org/1999/xlink" xlink:type="simple"><person-group><name name-style="western"><surname>Vaurie</surname><given-names>P</given-names></name></person-group> (<year>1952</year>) <article-title>The checkered beetles of North Central Mexico (Coleoptera: Cleridae).</article-title><source>American Museum Novitates</source><volume>1597</volume>: <fpage>1</fpage>-<lpage>37</lpage>.</mixed-citation></ref><ref id="B10"><mixed-citation xmlns:xlink="http://www.w3.org/1999/xlink" xlink:type="simple"><person-group><name name-style="western"><surname>Opitz</surname><given-names>W</given-names></name></person-group> (<year>2002</year>) <source>Cleridae Latrielle 1804. In: Arnett Jr. RH, Thomas MC, Skelley PE, Frank JH (Eds) American Beetles Volume 2. CRC Press, Boca Raton, Florida, 267–280.</source></mixed-citation></ref></ref-list></tp:taxon-treatment>
