# Supplementary material for: Six new species of Cymatodera from Mexico and Central America and the retention of Cymatodera obliquefasciata as a valid name (Cleridae, Tillinae)
Source: Zookeys. 2013 May 14;(299):49–75. doi: 10.3897/zookeys.299.4359 (PMC3689104; doi:10.3897/zookeys.299.4359)
Supplement: XML Treatment for Cymatodera rosalinae [file zookeys.299.4359-treatment2.xml]

<!DOCTYPE tp:taxon-treatment
  PUBLIC "-//TaxonX//DTD Taxonomic Treatment Publishing DTD v0 20100105//EN" "tax-treatment-NSO.dtd">
<tp:taxon-treatment xmlns:tp="http://www.plazi.org/taxpub"><tp:treatment-meta><mixed-citation publication-type="journal"><person-group><name><surname>Burke</surname><given-names>Alan F.</given-names></name></person-group><article-title>Six new species of 
                    <italic>Cymatodera</italic> from Mexico and Central America and the retention of 
                    <italic>Cymatodera obliquefasciata</italic> as a valid name (Cleridae, Tillinae)</article-title><source>Zookeys</source><day>14</day><month>5</month><year>2013</year><volume>2013</volume><issue>299</issue><fpage>49</fpage><lpage>75</lpage><pub-id pub-id-type="doi">10.3897/zookeys.299.4359</pub-id></mixed-citation></tp:treatment-meta><tp:nomenclature><tp:taxon-name>
                        <tp:taxon-name-part taxon-name-part-type="genus">Cymatodera</tp:taxon-name-part>
                        <tp:taxon-name-part taxon-name-part-type="species">rosalinae</tp:taxon-name-part>
                    <object-id xmlns:xlink="http://www.w3.org/1999/xlink" xlink:type="simple">urn:lsid:zoobank.org:act:4F6DAD66-F4F6-4772-A0D5-94AE0492488C</object-id>
								<object-id xmlns:xlink="http://www.w3.org/1999/xlink" xlink:type="simple">http://species-id.net/wiki/Cymatodera_rosalinae</object-id>
								</tp:taxon-name><tp:taxon-authority>Burke</tp:taxon-authority><tp:taxon-status xmlns:xlink="http://www.w3.org/1999/xlink" xlink:type="simple">sp. n.</tp:taxon-status><xref ref-type="fig" rid="F1">Figs 1</xref><xref ref-type="fig" rid="F2">, 9, 10</xref><xref ref-type="fig" rid="F3">, 20</xref><xref ref-type="fig" rid="F5">, 24, 31</xref><xref ref-type="fig" rid="F6">, 38, 45</xref><xref ref-type="fig" rid="F7">, 52</xref></tp:nomenclature><tp:treatment-sec sec-type="Type material"><title>Type material.</title><p><bold>Holotype:</bold> male, México, Jalisco, Estación Biológica Chamela UNAM, 80 m, 19-VII-1993, J. E. Wappes, red handwritten label, holotype deposited USNM. <bold>Paratypes:</bold> 27 males, 25 females. 11 males and 11 females: same data as holotype (CNIN, 6; JEWC, 6; KSUC, 2; RGCG, 4; TAMU, 4); 1 male and 2 females: México, Jalisco, Costa Careyes, at light, tropical deciduous forest, 7-VII-1991, J. Rifkind and P. Gum (JNRC, 3); 1 female: México, Jalisco, carretera no. 200, Costa Careyes, blacklight, tropical deciduous forest, 6-VII-1993, J. &amp; E. Beierl (TAMU, 1); 6 males and 4 females: México, Jalisco, Estación Biológica Chamela UNAM, 9 to 19-VII-1993, J. Huether (FSCA, 2; CNIN, 2; TAMU, 2; WOPC, 3; JNRC, 1); 8 males and 5 females: México, Jalisco, municipio de La Huerta, Estación Biológica Chamela UNAM, 9 to 19-VII-1993, Morris, Huether and Wappes (RHTC, 4; JNRC, 4; USNM, 4; WOPC, 1); 1 male and 1 female: México, Jalisco, Estación Biológica Chamela, 3 to 4-VIII-1994, R. L. Westcott (WFBC, 2); 1 female: México, Jalisco, Chamela, 7-VII-1990, F. A. Noguera (CNIN, 1).</p></tp:treatment-sec><tp:treatment-sec sec-type="Description"><title>Description.</title><p>Size: TL= 12.5 mm, length of males: 8.8 - 13.5 mm, length of females 9.8 - 15.2 mm, n = 53 (<xref ref-type="fig" rid="F1">Fig. 1</xref>).</p><p>Color: head and pronotum fuscous-brown; rest of the body uniformly brown. Each elytron with a pair of median, slightly oblique, pale fascia that extends from elytral suture to epipleuron.</p><p>Head: HL= 2.1 mm, HW= 1.3 mm; length to width ratio: males average 1.68, females average 1.55; measured across eyes wider than pronotum; finely, rather punc<!--PageBreak-->tate; somewhat clothed with short, recumbent setae intermixed with less numerous, erect setae; surface rugose, except frons shiny. Eyes rather big, somewhat rounded, inconspicuously longer than wide, emarginate in front, bulging laterally, separated by approximately 2.5 eye-widths (<xref ref-type="fig" rid="F3">Fig. 20</xref>). Antennae extending to base of elytra; third antennomere 2.0 × longer than preceding antennomere; antennomeres 3-10 subequal in length; antennomeres 2-4 slender; antennomeres 5-10 feebly serrate; last antennomere elongate, subacuminate, 1.5 × longer than preceding antennomere (<xref ref-type="fig" rid="F2">Fig. 9</xref>).</p><p>Thorax: PL= 3.2 mm, PW= 1.9 mm; length to width ratio: males average 1.56, females average 1.62; pronotum widest at middle, middle slightly broader than anterior margin; sides constricted subapically, more strongly constricted behind middle; disc flat, indistinctly impressed in front of middle; clothed with short, recumbent setae intermixed with long, erect and suberect setae; surface somewhat rugose; slightly more densely punc<!--PageBreak-->tate than head; subbasal tumescences indistinctly pronounced. Mesosternum scarcely, coarsely punctate. Metasternum convex, puncticulate; covered with fine, recumbent setae. Scutellum subquadrate, notched posteriorly, covered with short, erect setae.</p><p>Legs: vested with short, recumbent setae intermixed with long, suberect setae that become more densely arranged on proximal face of tibiae; femora rugulose, moderately, finely punctate; tibiae transversely rugose, moderately, coarsely punctate, vested with short, recumbent setae intermixed with occasional semierect setae.</p><p>Elytra: EL= 7.6 mm, EW= 3.4 mm; length to width ratio: males average 2.25, females average 1.78; anterior margin bisinuate; humeri rounded; sides subparallel; base wider than pronotum; widest behind middle; disc flattened apically; apices sinuate, feebly dehiscent; surface feebly rugose; vestiture composed of short, semirecumbent setae intermixed with less numerous, long, erect and semierect setae; sculpturing consisting of small, coarse punctations arranged in striae that gradually reduce in size behind middle; interstices smooth, 4.0 × the width of punctation.</p><p>Abdomen: ventrites 1-5 rugulose, vested with short, recumbent setae and some long, semierect setae. First visible ventrite indistinctly, finely punctate; ventrites 2-5 densely, finely punctate. Fifth visible ventrite convex; lateral margins oblique; posterior margin broadly, rather deeply, semicircularly emarginate (<xref ref-type="fig" rid="F5">Fig. 24</xref>). Sixth visible ventrite subquadrate; surface somewhat excavated medially, convex laterally; rather punctate; rugulose; covered with short recumbent setae; lateral margins oblique; posterior margin broadly, moderately deeply, arcuately emarginate; hind angles rounded (<xref ref-type="fig" rid="F5">Fig. 24</xref>). Fifth tergite slightly convex; finely punctate; rugulose; posterior margin broadly, shallowly, arcuately emarginate (<xref ref-type="fig" rid="F6">Fig. 38</xref>). Sixth tergite subrectangular; rugulose; surface convex; broader than long; moderately, finely punctate; inconspicuously covered with short, recumbent setae; lateral margins oblique; posterior margin broadly, shallowly emarginate; hind angles arcuate (<xref ref-type="fig" rid="F6">Fig. 38</xref>). Posterior margin of sixth tergite fully covering sixth visible ventrite. Aedeagus 2.25 mm long, robust, ratio of length of paramere to whole tegmen 0.28: 1; parameres rather prominent, subparallel, pointed distally, phallobase wide; phallus with copulatory piece tapered at apex, phallic plate with a row of large, sclerotized denticles along dorsal margin; phallobasic apodeme and endophallic struts broad, somewhat dilated distally (<xref ref-type="fig" rid="F7">Fig. 52</xref>).</p><fig id="F1" position="float" orientation="portrait"><label>Figures 1–8.</label><caption><p>Habitus of: <bold>1</bold> <italic><tp:taxon-name>Cymatodera rosalinae</tp:taxon-name></italic> sp. n. (holotype male) <bold>2</bold> <italic><tp:taxon-name>Cymatodera capax</tp:taxon-name></italic> sp. n. (holotype female) <bold>3</bold> <italic><tp:taxon-name>Cymatodera sinuosa</tp:taxon-name></italic> sp. n. (holotype female) <bold>4</bold> <italic><tp:taxon-name>Cymatodera vittata</tp:taxon-name></italic> sp. n. (holotype male) <bold>5</bold> <italic><tp:taxon-name>Cymatodera rubida</tp:taxon-name></italic> sp. n. (holotype male) <bold>6</bold> <italic><tp:taxon-name>Cymatodera limatula</tp:taxon-name></italic> sp. n. (holotype male) <bold>7</bold> <italic><tp:taxon-name>Cymatodera obliquefasciata</tp:taxon-name></italic> Schaeffer <bold>8</bold> <italic><tp:taxon-name>Bogcia oaxacae</tp:taxon-name></italic> Barr. Scale bars = 1 mm.</p></caption><graphic xmlns:xlink="http://www.w3.org/1999/xlink" xlink:href="ZooKeys-299-049-g001.jpg" position="float" orientation="portrait" xlink:type="simple"/></fig><fig id="F2" position="float" orientation="portrait"><label>Figures 9–17.</label><caption><p>Antennae of: <bold>9</bold> <italic><tp:taxon-name>Cymatodera rosalinae</tp:taxon-name></italic> (male) <bold>10</bold> <italic><tp:taxon-name>Cymatodera rosalinae</tp:taxon-name></italic> (female) <bold>11</bold> <italic><tp:taxon-name>Cymatodera capax</tp:taxon-name></italic> (male) <bold>12</bold> <italic><tp:taxon-name>Cymatodera sinuosa</tp:taxon-name></italic> (male) <bold>13</bold> <italic><tp:taxon-name>Cymatodera vittata</tp:taxon-name></italic> (male) <bold>14</bold> <italic><tp:taxon-name>Cymatodera rubida</tp:taxon-name></italic> (male) <bold>15</bold> <italic><tp:taxon-name>Cymatodera limatula</tp:taxon-name></italic> (male) <bold>16</bold> <italic><tp:taxon-name>Cymatodera obliquefasciata</tp:taxon-name></italic> (male) <bold>17</bold> <italic><tp:taxon-name>Bogcia oaxacae</tp:taxon-name></italic> (male).</p></caption><graphic xmlns:xlink="http://www.w3.org/1999/xlink" xlink:href="ZooKeys-299-049-g002.jpg" position="float" orientation="portrait" xlink:type="simple"/></fig><fig id="F3" position="float" orientation="portrait"><label>Figures 18–21.</label><caption><p>Antennae and head in lateral view of: <bold>18</bold> <italic><tp:taxon-name>Cymatodera longicornis</tp:taxon-name></italic> (male) <bold>19</bold> <italic><tp:taxon-name>Cymatodera antennata</tp:taxon-name></italic> (male) <bold>20</bold> <italic><tp:taxon-name>Cymatodera rosalinae</tp:taxon-name></italic> <bold>21</bold> <italic><tp:taxon-name>Cymatodera sinuosa</tp:taxon-name></italic>.</p></caption><graphic xmlns:xlink="http://www.w3.org/1999/xlink" xlink:href="ZooKeys-299-049-g003.jpg" position="float" orientation="portrait" xlink:type="simple"/></fig><fig id="F4" position="float" orientation="portrait"><label>Figures 22–23.</label><caption><p>Ungual structure of the protarsi of: <bold>22</bold> <italic><tp:taxon-name>Bogcia oaxacae</tp:taxon-name></italic> <bold>23</bold> <italic><tp:taxon-name>Cymatodera obliquefasciata</tp:taxon-name></italic>.</p></caption><graphic xmlns:xlink="http://www.w3.org/1999/xlink" xlink:href="ZooKeys-299-049-g004.jpg" position="float" orientation="portrait" xlink:type="simple"/></fig><fig id="F5" position="float" orientation="portrait"><label>Figures 24–37.</label><caption><p>Terminalia in ventral view of: <bold>24</bold> <italic><tp:taxon-name>Cymatodera rosalinae</tp:taxon-name></italic> (male) <bold>25</bold> <italic><tp:taxon-name>Cymatodera capax</tp:taxon-name></italic> (male) <bold>26</bold> <italic><tp:taxon-name>Cymatodera sinuosa</tp:taxon-name></italic> (male) <bold>27</bold> <italic><tp:taxon-name>Cymatodera vittata</tp:taxon-name></italic> (male) <bold>28</bold> <italic><tp:taxon-name>Cymatodera rubida</tp:taxon-name></italic> (male) <bold>29</bold> <italic><tp:taxon-name>Cymatodera limatula</tp:taxon-name></italic> (male) <bold>30</bold> <italic><tp:taxon-name>Cymatodera obliquefasciata</tp:taxon-name></italic> (male) <bold>31</bold> <italic><tp:taxon-name>Cymatodera rosalinae</tp:taxon-name></italic> (female) <bold>32</bold> <italic><tp:taxon-name>Cymatodera capax</tp:taxon-name></italic> (female) <bold>33</bold> <italic><tp:taxon-name>Cymatodera sinuosa</tp:taxon-name></italic> (female) <bold>34</bold> <italic><tp:taxon-name>Cymatodera vittata</tp:taxon-name></italic> (female) <bold>35</bold> <italic><tp:taxon-name>Cymatodera rubida</tp:taxon-name></italic> (female) <bold>36</bold> <italic><tp:taxon-name>Cymatodera limatula</tp:taxon-name></italic> (female) <bold>37</bold> <italic><tp:taxon-name>Cymatodera obliquefasciata</tp:taxon-name></italic> (female).</p></caption><graphic xmlns:xlink="http://www.w3.org/1999/xlink" xlink:href="ZooKeys-299-049-g005.jpg" position="float" orientation="portrait" xlink:type="simple"/></fig><fig id="F6" position="float" orientation="portrait"><label>Figures 38–51.</label><caption><p>Terminalia in dorsal view of: <bold>38</bold> <italic><tp:taxon-name>Cymatodera rosalinae</tp:taxon-name></italic> (male) <bold>39</bold> <italic><tp:taxon-name>Cymatodera capax</tp:taxon-name></italic> (male) <bold>40</bold> <italic><tp:taxon-name>Cymatodera sinuosa</tp:taxon-name></italic> (male) <bold>41</bold> <italic><tp:taxon-name>Cymatodera vittata</tp:taxon-name></italic> (male) <bold>42</bold> <italic><tp:taxon-name>Cymatodera rubida</tp:taxon-name></italic> (male) <bold>43</bold> <italic><tp:taxon-name>Cymatodera obliquefasciata</tp:taxon-name></italic> (male) <bold>44</bold> <italic><tp:taxon-name>Cymatodera oaxacae</tp:taxon-name></italic> (male) <bold>45</bold> <italic><tp:taxon-name>Cymatodera rosalinae</tp:taxon-name></italic> (female) <bold>46</bold> <italic><tp:taxon-name>Cymatodera capax</tp:taxon-name></italic> (female) <bold>47</bold> <italic><tp:taxon-name>Cymatodera sinuosa</tp:taxon-name></italic> (female) <bold>48</bold> <italic><tp:taxon-name>Cymatodera vittata</tp:taxon-name></italic> (female) <bold>49</bold> <italic><tp:taxon-name>Cymatodera rubida</tp:taxon-name></italic> (female) <bold>50</bold> <italic><tp:taxon-name>Cymatodera obliquefasciata</tp:taxon-name></italic> (female) <bold>51</bold> <italic><tp:taxon-name>Bogcia oaxacae</tp:taxon-name></italic> (female).</p></caption><graphic xmlns:xlink="http://www.w3.org/1999/xlink" xlink:href="ZooKeys-299-049-g006.jpg" position="float" orientation="portrait" xlink:type="simple"/></fig><fig id="F7" position="float" orientation="portrait"><label>Figures 52–57.</label><caption><p>Male genitalia of: <bold>52</bold> <italic><tp:taxon-name>Cymatodera rosalinae</tp:taxon-name></italic> <bold>53</bold> <italic><tp:taxon-name>Cymatodera capax</tp:taxon-name></italic> <bold>54</bold> <italic><tp:taxon-name>Cymatodera sinuosa</tp:taxon-name></italic> <bold>55</bold> <italic><tp:taxon-name>Cymatodera vittata</tp:taxon-name></italic> <bold>56</bold> <italic><tp:taxon-name>Cymatodera rubida</tp:taxon-name></italic> <bold>57</bold> <italic><tp:taxon-name>Cymatodera limatula</tp:taxon-name></italic>. Scale bars = 500 µ.</p></caption><graphic xmlns:xlink="http://www.w3.org/1999/xlink" xlink:href="ZooKeys-299-049-g007.jpg" position="float" orientation="portrait" xlink:type="simple"/></fig></tp:treatment-sec><tp:treatment-sec sec-type="Variation"><title>Variation.</title><p>Female specimens differ from males in the following respects: antennal serration somewhat more evident (<xref ref-type="fig" rid="F2">Fig. 10</xref>); elytral margins less parallel, rendering a somewhat more robust appearance; posterior margin of fifth visible ventrite broadly, shallowly,arcuately emarginate (<xref ref-type="fig" rid="F5">Fig. 31</xref>); sixth visible ventrite subtriangular, lateral margins strongly oblique, almost confluent apically, posterior margin rather acuminate (<xref ref-type="fig" rid="F5">Fig. 31</xref>); posterior margin of fifth tergite narrowly, moderately emarginate (<xref ref-type="fig" rid="F6">Fig. 45</xref>); sixth tergite semicircular, lateral and posterior margins broadly rounded (<xref ref-type="fig" rid="F6">Fig. 45</xref>); sixth tergite fully covering sixth visible ventrite. Pronotum and elytral ground color rather inconsistent in both sexes, ranging from testaceous to fuscous-brown. Midelytral fascia variably marked, almost imperceptible in some specimens. Some individuals possess an irregular, midelytral black band ranging in size from a complete fascia, to a pair of inconspicuous maculae on each side of elytra.</p><!--PageBreak--></tp:treatment-sec><tp:treatment-sec sec-type="Differential diagnosis"><title>Differential diagnosis.</title><p>Distinguishable from congeners based on its size, antennal shape, midelytral marking, terminal abdominal segments and male genitalia. This species appears most similar to the allopatric species <!--PageBreak--><italic><tp:taxon-name>Cymatodera obliquefasciata</tp:taxon-name></italic>. Color, form, elytral sculpturing, median pale fascia and serrate condition of antennae are characters shared by <italic><tp:taxon-name>Cymatodera rosalinae</tp:taxon-name></italic> (<xref ref-type="fig" rid="F1">Fig. 1</xref>) and <italic><tp:taxon-name>Cymatodera obliquefasciata</tp:taxon-name></italic> (<xref ref-type="fig" rid="F1">Fig. 7</xref>). This new species can be separated from the latter based on the following respects: <italic><tp:taxon-name>Cymatodera rosalinae</tp:taxon-name></italic> has the antennomeres 2-4 slender, antennomeres 5-10 transversally robust in dorsal view and somewhat serrate (<xref ref-type="fig" rid="F2">Fig. 9</xref>), due to sexual dimorphism, serrate condition of female specimens is somewhat more evident (<xref ref-type="fig" rid="F2">Fig. 10</xref>), last antennomere internally sinuate, and humeral maculae absent. <italic><tp:taxon-name>Cymatodera obliquefasciata</tp:taxon-name></italic> has the antennomeres 1-3 slender, antennomeres 4-10 transversally slender in dorsal view and boldly serrate (<xref ref-type="fig" rid="F2">Fig. 16</xref>), and humeral maculae variably marked to absent. In addition, the moderately incised and arcuately emarginate posterior margin of the sixth visible ventrite in male specimens of <italic><tp:taxon-name>Cymatodera rosalinae</tp:taxon-name></italic> (<xref ref-type="fig" rid="F5">Fig. 24</xref>) is absent in males of <italic><tp:taxon-name>Cymatodera obliquefasciata</tp:taxon-name></italic> (<xref ref-type="fig" rid="F5">Fig. 30</xref>). The female of <italic><tp:taxon-name>Cymatodera rosalinae</tp:taxon-name></italic> (<xref ref-type="fig" rid="F5">Figs 31</xref>, <xref ref-type="fig" rid="F6">45</xref>) can be distinguished from females of <italic><tp:taxon-name>Cymatodera obliquefasciata</tp:taxon-name></italic> (<xref ref-type="fig" rid="F5">Fig. 37</xref>, <xref ref-type="fig" rid="F6">50</xref>) by the distinctive shape of its abdominal terminalia.</p></tp:treatment-sec><tp:treatment-sec sec-type="Distribution"><title>Distribution.</title><p>Known from the vicinity of the Chamela Biological Station, situated in the Chamela-Cuixmala region, on the western portion of Jalisco, Mexico.</p></tp:treatment-sec><tp:treatment-sec sec-type="Etymology"><title>Etymology.</title><p>I am very pleased to name this new species in honor of my mother, Rosalina Roco, a cornerstone in my life, and a person whose endless efforts have been of inspirational support during my professional career.</p></tp:treatment-sec></tp:taxon-treatment>
