# Supplementary material for: Six new species of Cymatodera from Mexico and Central America and the retention of Cymatodera obliquefasciata as a valid name (Cleridae, Tillinae)
Source: Zookeys. 2013 May 14;(299):49–75. doi: 10.3897/zookeys.299.4359 (PMC3689104; doi:10.3897/zookeys.299.4359)
Supplement: XML Treatment for Cymatodera capax [file zookeys.299.4359-treatment3.xml]

<!DOCTYPE tp:taxon-treatment
  PUBLIC "-//TaxonX//DTD Taxonomic Treatment Publishing DTD v0 20100105//EN" "tax-treatment-NSO.dtd">
<tp:taxon-treatment xmlns:tp="http://www.plazi.org/taxpub"><tp:treatment-meta><mixed-citation publication-type="journal"><person-group><name><surname>Burke</surname><given-names>Alan F.</given-names></name></person-group><article-title>Six new species of 
                    <italic>Cymatodera</italic> from Mexico and Central America and the retention of 
                    <italic>Cymatodera obliquefasciata</italic> as a valid name (Cleridae, Tillinae)</article-title><source>Zookeys</source><day>14</day><month>5</month><year>2013</year><volume>2013</volume><issue>299</issue><fpage>49</fpage><lpage>75</lpage><pub-id pub-id-type="doi">10.3897/zookeys.299.4359</pub-id></mixed-citation></tp:treatment-meta><tp:nomenclature><tp:taxon-name>
                        <tp:taxon-name-part taxon-name-part-type="genus">Cymatodera</tp:taxon-name-part>
                        <tp:taxon-name-part taxon-name-part-type="species">capax</tp:taxon-name-part>
                    <object-id xmlns:xlink="http://www.w3.org/1999/xlink" xlink:type="simple">urn:lsid:zoobank.org:act:195F1972-989D-4F78-A4FF-5197CBE754B9</object-id>
								<object-id xmlns:xlink="http://www.w3.org/1999/xlink" xlink:type="simple">http://species-id.net/wiki/Cymatodera_capax</object-id>
								</tp:taxon-name><tp:taxon-authority>Burke</tp:taxon-authority><tp:taxon-status xmlns:xlink="http://www.w3.org/1999/xlink" xlink:type="simple">sp. n.</tp:taxon-status><xref ref-type="fig" rid="F1">Figs 2</xref><xref ref-type="fig" rid="F2">, 11</xref><xref ref-type="fig" rid="F5">, 25, 32</xref><xref ref-type="fig" rid="F6">, 39, 46</xref><xref ref-type="fig" rid="F7">, 53</xref></tp:nomenclature><tp:treatment-sec sec-type="Type material"><title>Type material.</title><p><bold>Holotype:</bold> female, Costa Rica, Provincia de Guanacaste, Playa Naranjo, Parque Nacional Santa Rosa, 350 m, (<named-content xmlns:xlink="http://www.w3.org/1999/xlink" content-type="dwc:verbatimCoordinates" xlink:type="simple">10°50.94'N, 85°36.69'W</named-content>), XII-1990, E. Alcázar, “INBIO CRI000486511”, red handwritten label, holotype deposited in INBC. <bold>Paratypes:</bold> 8 males, 5 females. 4 males and 4 females: same data as holotype, except 1 female collected I-1991 (INBC, 3; RGCG, 1; JNRC, 2; KSUC, 2); 1 male: Costa Rica, Provincia de Guanacaste, Estación Las Pailas, Parque Nacional Rincón de la Vieja, 800 m, 18-XII-1993, F. A. Quesada (WOPC, 1); 1 male: Costa Rica, Provincia de Guanacaste, Estación Las Pailas, Parque Nacional Rincón de la Vieja, 10 to 27-III-1993, K. Taylor (WFBC, 1); 1 male: Costa Rica, Provincia Guanacaste, Sector Las Pailas, 800 m, (<named-content xmlns:xlink="http://www.w3.org/1999/xlink" content-type="dwc:verbatimCoordinates" xlink:type="simple">10°47.38’ N, 85°18.69’ W</named-content>), 16 to 30-III-1995, K. Taylor (USNM, 1); 1 female: Costa Rica, Provincia de Guanacaste, Estación Las Pailas, Parque Nacional Rincón de la Vieja, 800 m, 1-IV-1991, D. Fernández (CNIN, 1); 1 male: Costa Rica, Provincia Guanacaste, Las Pailas, Parque Nacional Rincón de la Vieja, 10 to 20-IV-1994, D. García (WOPC, 1).</p></tp:treatment-sec><tp:treatment-sec sec-type="Description"><title>Description.</title><p>Size: TL= 11.3 mm, length of males 8.5 - 11.25 mm, length of female 10.5 - 11.5 mm, n= 14 (<xref ref-type="fig" rid="F1">Fig. 2</xref>).</p><p>Color: head and pronotum dark brown; rest of the body uniformly brown. Each elytron with a post median, irregular, narrow, obliquely directed, black fascia that <!--PageBreak-->extends from epipleuron to elytral suture, becoming somewhat paler near suture; this fascia is bordered anteriorly by an inconspicuous pale marking; ventrites 1-5 with a pair of irregular, testaceous maculae near sides.</p><p>Head: HL= 2.2 mm, HW 1.95 mm; length to width ratio: males average 1.14, females average 1.22; measured across eyes wider than pronotum; finely punctate; surface rugose; vested with short, recumbent setae intermixed with few long, semirecumbent setae that become more numerous toward epistoma. Eyes medium-sized, rather rounded, inconspicuously longer than wide, emarginate in front, somewhat bulging laterally, separated by approximately 3 eye-widths. Antennae extending to base of elytra; third antennomere 2.0 × the length of second</p><p>antennomere; fourth antennomere slightly shorter than third antennomere; antennomeres 4-10 subequal in length; antennomeres 2-4 subcylindrical; antennomere 5-10 gradually becoming serrate toward distal end; last antennomere irregularly elongate, sinuate internally, 1.5 × longer than tenth antennomere (<xref ref-type="fig" rid="F2">Fig. 11</xref>).</p><p>Thorax: PL= 2.7 mm, PW= 1.9 mm; length to width ratio: males average 1.36, females average 1.44; anterior and posterior margins of pronotum as wide as middle; sides feebly constricted subapically; slightly more constricted behind middle; disc flat, inconspicuously impressed in front of middle; moderately, coarsely punctate; less densely punctate than head; surface rugose; vested with short, recumbent setae, intermixed with long erect setae; less densely clothed than head; subbasal tumescences moderately projected. Mesosternum clothed with long, recumbent setae; coarsely <!--PageBreak-->punctate. Metasternum smooth, convex; rather puncticulate. Scutellum semicircular, covered with short, recumbent setae, posterior margin slightly notched.</p><p>Legs: somewhat covered with short and long semirecumbent setae that become more numerous on second half of tibiae; femora finely punctate, longitudinally rugose; tibiae coarsely punctate, transversely rugose.</p><p>Elytra: EL= 6.2 mm, EW= 3.45 mm; length to width ratio: males average 1.61, females average 1.76; anterior margin bisinuate, broader than pronotum; humeri rounded; sides subparallel; widest behind middle; disc subflattened above; surface rugose; apices rounded, feebly dehiscent; clothed with short, semirecumbent setae intermingled with less densely, longer, erect setae; sculpturing consisting on coarse punctations arranged in striae that gradually reduce in size behind middle; interstices 3.0 × the width of punctation.</p><p>Abdomen: ventrites 1-5 rugulose; inconspicuously vested with short, recumbent setae; sparsely, finely punctate. Fifth visible ventrite convex; lateral margins oblique; posterior margin truncate (<xref ref-type="fig" rid="F5">Fig. 32</xref>). Sixth visible ventrite semicircular; rugulose; broader than long; surface feebly convex; moderately, finely punctate; lateral and posterior margins broadly rounded (<xref ref-type="fig" rid="F5">Fig. 32</xref>).</p><p>Fifth tergite rugulose; surface convex; lateral margins oblique; posterior margin broadly, shallowly, arcuately emarginate; posterior angles rounded (<xref ref-type="fig" rid="F6">Fig. 46</xref>). Sixth tergite subtriangular; broader than long; surface feebly convex; rugulose; moderately, finely punctate; lateral margins oblique; posterior margin broadly, semicircularly rounded (<xref ref-type="fig" rid="F6">Fig. 46</xref>). Posterior margin extending slightly beyond apical projection of sixth visible ventrite. Aedeagus 1.85 mm long; conspicuously robust, ratio of length of parameres to whole tegmen 0.31: 1; parameres prominent, conspicuously pointed at apex, subtriangular; phallobase wide; phallus with copulatory piece tapered distally, phallic plate with a row of long, prominent denticles along dorsal margin; phallobasic apodeme and endophallic struts slender (<xref ref-type="fig" rid="F7">Fig. 53</xref>).</p></tp:treatment-sec><tp:treatment-sec sec-type="Variation"><title>Variation.</title><p>Male specimens differ from females by having the posterior margin of the fifth visible ventrite broadly, shallowly, arcuately emarginate (<xref ref-type="fig" rid="F5">Fig. 25</xref>); sixth visible ventrite subtriangular, rugulose, surface slightly convex, broader than long, lateral margins rather oblique, posterior margin broadly, shallowly, triangularly emarginated, hind angles arcuate (<xref ref-type="fig" rid="F5">Fig. 25</xref>); posterior margin of fifth tergite broadly, shallowly emarginate (<xref ref-type="fig" rid="F6">Fig. 39</xref>); sixth tergite subtriangular, rugulose, surface convex, as broad as long, lateral margins strongly oblique, posterior margin broadly rounded (<xref ref-type="fig" rid="F6">Fig. 39</xref>); sixth tergite extending slightly beyond apical margin of sixth visible ventrite. Midelytral fascia variably marked in both sexes, ranging from strongly to feebly impressed. Leg color is also rather inconsistent, ranging from uniformly brown to bicolored.</p></tp:treatment-sec><tp:treatment-sec sec-type="Differential diagnosis"><title>Differential diagnosis.</title><p>Separable from other <!--PageBreak--><italic><tp:taxon-name>Cymatodera</tp:taxon-name></italic> species based on its shape, elytral marking, unique terminal abdominal segments and male genitalia (<xref ref-type="fig" rid="F7">Fig. 53</xref>). Due to the serrate condition of the antennae (<xref ref-type="fig" rid="F2">Fig. 11</xref>), general size, form, color and midelytral fascia, <italic><tp:taxon-name>Cymatodera capax</tp:taxon-name></italic> (<xref ref-type="fig" rid="F1">Fig. 2</xref>) appears closest to the Mexican <italic><tp:taxon-name>Bogcia oaxacae</tp:taxon-name></italic> (<xref ref-type="fig" rid="F1">Fig. 8</xref>).The new species can be distinguished from the latter based on ungual differences of the protarsus. <italic><tp:taxon-name>Cymatodera capax</tp:taxon-name></italic> presents the claw of the protarsus conspicuously separated (<xref ref-type="fig" rid="F4">Fig. 23</xref>) from the denticle, rather thanclosely approximated, as observed in <italic><tp:taxon-name>Bogcia oaxacae</tp:taxon-name></italic> (<xref ref-type="fig" rid="F4">Fig. 22</xref>).</p><!--PageBreak--></tp:treatment-sec><tp:treatment-sec sec-type="Distribution"><title>Distribution.</title><p>Known from two localities in the Guanacaste Province, Costa Rica: Playa Naranjo, adjacent to Santa Rosa, Guanacaste National Park; and Sector Las Pailas, Rincón de la Vieja National Park.</p></tp:treatment-sec><tp:treatment-sec sec-type="Etymology"><title>Etymology.</title><p>The specific epithet comes from the Latin word capax (= wide), a noun that makes allusion to the overall robust appearance of this new species.</p></tp:treatment-sec><tp:treatment-sec><!--Section generated to contain objects referenced in tp:taxon-treatment.--><fig id="F1" position="float" orientation="portrait"><label>Figures 1–8.</label><caption><p>Habitus of: <bold>1</bold> <italic><tp:taxon-name>Cymatodera rosalinae</tp:taxon-name></italic> sp. n. (holotype male) <bold>2</bold> <italic><tp:taxon-name>Cymatodera capax</tp:taxon-name></italic> sp. n. (holotype female) <bold>3</bold> <italic><tp:taxon-name>Cymatodera sinuosa</tp:taxon-name></italic> sp. n. (holotype female) <bold>4</bold> <italic><tp:taxon-name>Cymatodera vittata</tp:taxon-name></italic> sp. n. (holotype male) <bold>5</bold> <italic><tp:taxon-name>Cymatodera rubida</tp:taxon-name></italic> sp. n. (holotype male) <bold>6</bold> <italic><tp:taxon-name>Cymatodera limatula</tp:taxon-name></italic> sp. n. (holotype male) <bold>7</bold> <italic><tp:taxon-name>Cymatodera obliquefasciata</tp:taxon-name></italic> Schaeffer <bold>8</bold> <italic><tp:taxon-name>Bogcia oaxacae</tp:taxon-name></italic> Barr. Scale bars = 1 mm.</p></caption><graphic xmlns:xlink="http://www.w3.org/1999/xlink" xlink:href="ZooKeys-299-049-g001.jpg" position="float" orientation="portrait" xlink:type="simple"/></fig><fig id="F2" position="float" orientation="portrait"><label>Figures 9–17.</label><caption><p>Antennae of: <bold>9</bold> <italic><tp:taxon-name>Cymatodera rosalinae</tp:taxon-name></italic> (male) <bold>10</bold> <italic><tp:taxon-name>Cymatodera rosalinae</tp:taxon-name></italic> (female) <bold>11</bold> <italic><tp:taxon-name>Cymatodera capax</tp:taxon-name></italic> (male) <bold>12</bold> <italic><tp:taxon-name>Cymatodera sinuosa</tp:taxon-name></italic> (male) <bold>13</bold> <italic><tp:taxon-name>Cymatodera vittata</tp:taxon-name></italic> (male) <bold>14</bold> <italic><tp:taxon-name>Cymatodera rubida</tp:taxon-name></italic> (male) <bold>15</bold> <italic><tp:taxon-name>Cymatodera limatula</tp:taxon-name></italic> (male) <bold>16</bold> <italic><tp:taxon-name>Cymatodera obliquefasciata</tp:taxon-name></italic> (male) <bold>17</bold> <italic><tp:taxon-name>Bogcia oaxacae</tp:taxon-name></italic> (male).</p></caption><graphic xmlns:xlink="http://www.w3.org/1999/xlink" xlink:href="ZooKeys-299-049-g002.jpg" position="float" orientation="portrait" xlink:type="simple"/></fig><fig id="F5" position="float" orientation="portrait"><label>Figures 24–37.</label><caption><p>Terminalia in ventral view of: <bold>24</bold> <italic><tp:taxon-name>Cymatodera rosalinae</tp:taxon-name></italic> (male) <bold>25</bold> <italic><tp:taxon-name>Cymatodera capax</tp:taxon-name></italic> (male) <bold>26</bold> <italic><tp:taxon-name>Cymatodera sinuosa</tp:taxon-name></italic> (male) <bold>27</bold> <italic><tp:taxon-name>Cymatodera vittata</tp:taxon-name></italic> (male) <bold>28</bold> <italic><tp:taxon-name>Cymatodera rubida</tp:taxon-name></italic> (male) <bold>29</bold> <italic><tp:taxon-name>Cymatodera limatula</tp:taxon-name></italic> (male) <bold>30</bold> <italic><tp:taxon-name>Cymatodera obliquefasciata</tp:taxon-name></italic> (male) <bold>31</bold> <italic><tp:taxon-name>Cymatodera rosalinae</tp:taxon-name></italic> (female) <bold>32</bold> <italic><tp:taxon-name>Cymatodera capax</tp:taxon-name></italic> (female) <bold>33</bold> <italic><tp:taxon-name>Cymatodera sinuosa</tp:taxon-name></italic> (female) <bold>34</bold> <italic><tp:taxon-name>Cymatodera vittata</tp:taxon-name></italic> (female) <bold>35</bold> <italic><tp:taxon-name>Cymatodera rubida</tp:taxon-name></italic> (female) <bold>36</bold> <italic><tp:taxon-name>Cymatodera limatula</tp:taxon-name></italic> (female) <bold>37</bold> <italic><tp:taxon-name>Cymatodera obliquefasciata</tp:taxon-name></italic> (female).</p></caption><graphic xmlns:xlink="http://www.w3.org/1999/xlink" xlink:href="ZooKeys-299-049-g005.jpg" position="float" orientation="portrait" xlink:type="simple"/></fig><fig id="F6" position="float" orientation="portrait"><label>Figures 38–51.</label><caption><p>Terminalia in dorsal view of: <bold>38</bold> <italic><tp:taxon-name>Cymatodera rosalinae</tp:taxon-name></italic> (male) <bold>39</bold> <italic><tp:taxon-name>Cymatodera capax</tp:taxon-name></italic> (male) <bold>40</bold> <italic><tp:taxon-name>Cymatodera sinuosa</tp:taxon-name></italic> (male) <bold>41</bold> <italic><tp:taxon-name>Cymatodera vittata</tp:taxon-name></italic> (male) <bold>42</bold> <italic><tp:taxon-name>Cymatodera rubida</tp:taxon-name></italic> (male) <bold>43</bold> <italic><tp:taxon-name>Cymatodera obliquefasciata</tp:taxon-name></italic> (male) <bold>44</bold> <italic><tp:taxon-name>Cymatodera oaxacae</tp:taxon-name></italic> (male) <bold>45</bold> <italic><tp:taxon-name>Cymatodera rosalinae</tp:taxon-name></italic> (female) <bold>46</bold> <italic><tp:taxon-name>Cymatodera capax</tp:taxon-name></italic> (female) <bold>47</bold> <italic><tp:taxon-name>Cymatodera sinuosa</tp:taxon-name></italic> (female) <bold>48</bold> <italic><tp:taxon-name>Cymatodera vittata</tp:taxon-name></italic> (female) <bold>49</bold> <italic><tp:taxon-name>Cymatodera rubida</tp:taxon-name></italic> (female) <bold>50</bold> <italic><tp:taxon-name>Cymatodera obliquefasciata</tp:taxon-name></italic> (female) <bold>51</bold> <italic><tp:taxon-name>Bogcia oaxacae</tp:taxon-name></italic> (female).</p></caption><graphic xmlns:xlink="http://www.w3.org/1999/xlink" xlink:href="ZooKeys-299-049-g006.jpg" position="float" orientation="portrait" xlink:type="simple"/></fig><fig id="F7" position="float" orientation="portrait"><label>Figures 52–57.</label><caption><p>Male genitalia of: <bold>52</bold> <italic><tp:taxon-name>Cymatodera rosalinae</tp:taxon-name></italic> <bold>53</bold> <italic><tp:taxon-name>Cymatodera capax</tp:taxon-name></italic> <bold>54</bold> <italic><tp:taxon-name>Cymatodera sinuosa</tp:taxon-name></italic> <bold>55</bold> <italic><tp:taxon-name>Cymatodera vittata</tp:taxon-name></italic> <bold>56</bold> <italic><tp:taxon-name>Cymatodera rubida</tp:taxon-name></italic> <bold>57</bold> <italic><tp:taxon-name>Cymatodera limatula</tp:taxon-name></italic>. Scale bars = 500 µ.</p></caption><graphic xmlns:xlink="http://www.w3.org/1999/xlink" xlink:href="ZooKeys-299-049-g007.jpg" position="float" orientation="portrait" xlink:type="simple"/></fig><fig id="F4" position="float" orientation="portrait"><label>Figures 22–23.</label><caption><p>Ungual structure of the protarsi of: <bold>22</bold> <italic><tp:taxon-name>Bogcia oaxacae</tp:taxon-name></italic> <bold>23</bold> <italic><tp:taxon-name>Cymatodera obliquefasciata</tp:taxon-name></italic>.</p></caption><graphic xmlns:xlink="http://www.w3.org/1999/xlink" xlink:href="ZooKeys-299-049-g004.jpg" position="float" orientation="portrait" xlink:type="simple"/></fig></tp:treatment-sec></tp:taxon-treatment>
