# Supplementary material for: Six new species of Cymatodera from Mexico and Central America and the retention of Cymatodera obliquefasciata as a valid name (Cleridae, Tillinae)
Source: Zookeys. 2013 May 14;(299):49–75. doi: 10.3897/zookeys.299.4359 (PMC3689104; doi:10.3897/zookeys.299.4359)
Supplement: XML Treatment for Cymatodera sinuosa [file zookeys.299.4359-treatment4.xml]

<!DOCTYPE tp:taxon-treatment
  PUBLIC "-//TaxonX//DTD Taxonomic Treatment Publishing DTD v0 20100105//EN" "tax-treatment-NSO.dtd">
<tp:taxon-treatment xmlns:tp="http://www.plazi.org/taxpub"><tp:treatment-meta><mixed-citation publication-type="journal"><person-group><name><surname>Burke</surname><given-names>Alan F.</given-names></name></person-group><article-title>Six new species of 
                    <italic>Cymatodera</italic> from Mexico and Central America and the retention of 
                    <italic>Cymatodera obliquefasciata</italic> as a valid name (Cleridae, Tillinae)</article-title><source>Zookeys</source><day>14</day><month>5</month><year>2013</year><volume>2013</volume><issue>299</issue><fpage>49</fpage><lpage>75</lpage><pub-id pub-id-type="doi">10.3897/zookeys.299.4359</pub-id></mixed-citation></tp:treatment-meta><tp:nomenclature><tp:taxon-name>
                        <tp:taxon-name-part taxon-name-part-type="genus">Cymatodera</tp:taxon-name-part>
                        <tp:taxon-name-part taxon-name-part-type="species">sinuosa</tp:taxon-name-part>
                    <object-id xmlns:xlink="http://www.w3.org/1999/xlink" xlink:type="simple">urn:lsid:zoobank.org:act:D461C70D-9EA3-49C5-A270-65F53F19749F</object-id>
								<object-id xmlns:xlink="http://www.w3.org/1999/xlink" xlink:type="simple">http://species-id.net/wiki/Cymatodera_sinuosa</object-id>
								</tp:taxon-name><tp:taxon-authority>Burke</tp:taxon-authority><tp:taxon-status xmlns:xlink="http://www.w3.org/1999/xlink" xlink:type="simple">sp. n.</tp:taxon-status><xref ref-type="fig" rid="F1">Figs 3</xref><xref ref-type="fig" rid="F2">, 12</xref><xref ref-type="fig" rid="F3">, 21</xref><xref ref-type="fig" rid="F5">, 26, 33</xref><xref ref-type="fig" rid="F6">, 40, 47</xref><xref ref-type="fig" rid="F7">, 54</xref></tp:nomenclature><tp:treatment-sec sec-type="Type material"><title>Type material.</title><p><bold>Holotype:</bold> female, Honduras, Olancho, Parque Nacional La Muralla, 1350 m, 1-VI-1995, R. H. Turnbow, red handwritten label, holotype deposited in USNM. <bold>Paratypes:</bold> 2 males, 4 females. 3 females: same data as holotype, except 1 female collected 24 to 27-V-1995 (KSUC, 1; RHTC, 2); 2 males (1 male dissected, body not recovered); 1 female: El Salvador, Departamento de San Salvador, El Boquerón, 22-VI-1959, L. J. Bechyne (INBC, 1; WOPC, 1).</p></tp:treatment-sec><tp:treatment-sec sec-type="Description"><title>Description.</title><p>Size: TL= 10.4 mm, length of males 10.8 - 12.2 mm, length of females 7.75 - 10.5 mm, n = 7 (<xref ref-type="fig" rid="F1">Fig. 3</xref>).</p><p>Color: head and pronotum fuscous; elytra, scutellum and legs brown, except posterior half of femora dark brown; antennae and mouthparts testaceous; abdomen, meso and metasternum light brown. Each elytron with three irregular, variably sinuate, pale fasciae; first on anterior fourth, slender, extending from elytral suture to epipleuron, surrounding scutellum; next fascia on second fourth, broader than preceding band, extending from elytral suture to epipleuron; third fascia on last fourth, slightly shorter and narrower than preceding fascia, extending from elytral suture to tenth stria, not reaching epipleuron.</p><p>Head: HL= 2.2 mm, HW= 1.95 mm; length to width ratio: males average 1.08, females average 1.17; measured across eyes wider than pronotum; densely, coarsely punctate; surface rugose; clothed with short, recumbent setae intermixed with long, erect setae; frons feebly bi-impressed. Eyes somewhat small, subsinuate, longer than wide, moderately emarginated in front, bulging laterally, separated by approximately 4 eye-widths (<xref ref-type="fig" rid="F3">Fig. 21</xref>). Antennae slender; loosely composed; extending to basal sixth of elytra; antennomeres 2-3 subequal in length; fourth antennomere slightly longer than third antennomere; antennomeres 4-10 subequal in length; antennomeres 5-10 weakly serrate; last antennomere flattened apically (<xref ref-type="fig" rid="F2">Fig. 12</xref>).</p><p>Thorax: PL= 2.5 mm, PW= 1.75 mm; length to width ratio: males average 1.45, females average 1.39; pronotum widest at middle, middle slightly broader than anterior margin; sides constricted subapically, more strongly constricted behind middle; disc flat, feebly impressed in front of middle; subbasal tumescences pronounced; surface rugose, moderately, finely punctate;</p><p><!--PageBreak-->less densely punctate than head; covered with short, recumbent setae interspaced with less numerous, long, erect and suberect setae. Mesosternum coarsely punctate. Metasternum convex; puncticulate; surface rugulose; median impression strongly indicated. Scutellum semicircular, covered with some short, recumbent setae.</p><p><!--PageBreak-->Legs: vested with short, recumbent setae intermixed with occasional long, suberect and erect setae that become more densely arranged on tibiae; femora rugulose; tibiae transversely rugose.</p><p>Elytra: EL= 5.5 mm, EW= 2.5 mm; length to width ratio: males average 2.26, females average 2.19; anterior margin arcuately emarginate, as wide as pronotum; humeri feebly indicated; sides subovoid, widest at second third; disc moderately flattened apically; apex broadly, separately rounded, dehiscent, covering sixth tergite; surface smooth, clothed with short, recumbent setae combined with less numerous, long, erect setae; sculpturing consisting on rather numerous, coarse punctations arranged in striae that abruptly reduce in size and become less numerous on last fourth; interstices about 2.0 × the width of punctation.</p><p>Abdomen: ventrites 1-5 rugose; each segment with a pair of large, shallow impressions near sides; somewhat clothed with short, fine, pale, recumbent setae; moderately, coarsely punctate. Fifth visible ventrite convex; lateral margins oblique; posterior margin broadly, deeply, arcuately emarginate (<xref ref-type="fig" rid="F5">Fig. 33</xref>). Sixth visible ventrite subquadrate; rugulose; broader than long; surface convex; posterior half depressed at middle; puncticulate; lateral margins oblique; posterior margin truncate; hind angles rounded (<xref ref-type="fig" rid="F5">Fig. 33</xref>). Fifth tergite rather convex; finely rugulose; lateral margins subparallel; posterior margin truncate. Sixth tergite subrectangular, broader than long; surface convex; rugulose; clothed with long, recumbent setae; scarcely, coarsely punctate; lateral margins oblique; posterior margin broadly, shallowly emarginate; hind angles arcuate (<xref ref-type="fig" rid="F6">Fig. 47</xref>). Sixth tergite extending slightly beyond posterior margin of sixth visible ventrite. Aedeagus 2.0 mm long; ratio of length of paramere to whole tegmen 0.29: 1; parameres somewhat slender, elongate, subparallel, obtuse at apex, phallobase moderately broad; phallus with copulatory piece acuminated distally, phallic plate with numerous, long denticles along dorsal margin; phallobasic apodeme rather wide, not dilated distally; endophallic struts slender (<xref ref-type="fig" rid="F7">Fig. 54</xref>).</p></tp:treatment-sec><tp:treatment-sec sec-type="Variation"><title>Variation.</title><p>Males have the fifth visible ventrite convex, rugose, moderately, coarsely punctate, lateral margins oblique, posterior margin broadly, deeply, arcuately emarginate (<xref ref-type="fig" rid="F5">Fig. 26</xref>); sixth visible ventrite rectangular, surface convex, rugose, moderately, coarsely punctate, with a longitudinal, median depression that extends from middle to posterior margin, lateral margins parallel, becoming somewhat oblique on last third, posterior margin broadly, deeply, arcuately incised, strongly elevated before emargination, forming a conspicuous ridge bordering the area preceding the posterior margin, then abruptly descending toward emargination, hind</p><p>angles robust, strongly arcuate at apex (<xref ref-type="fig" rid="F5">Fig. 26</xref>); fifth tergite punctate, rugulose, posterior margin broadly, shallowly, arcuately emarginate; sixth tergite rectangular, longer than broad, rugulose, surface convex, moderately, finely punctate, lateral margins subparallel, posterior margin shallowly emarginate, finely crenulate (<xref ref-type="fig" rid="F6">Fig. 40</xref>). Elytral ground color is slightly variable in both sexes, ranging from brown to fuscous. Leg color ranges from bicolored to uniformly brown. Fasciae color is also rather inconsistent, ranging from stramineous to testaceous. One paratype female displaysthe posterior margin of fifth tergite broadly, shallowly, arcuately emarginated.</p><!--PageBreak--></tp:treatment-sec><tp:treatment-sec sec-type="Differential diagnosis"><title>Differential diagnosis.</title><p>This species recalls various <!--PageBreak--><italic><tp:taxon-name>Cymatodera</tp:taxon-name></italic> members that are similar in color, fasciae pattern, body proportions and antennal <italic>gestalt</italic>. Among these, <italic><tp:taxon-name>Cymatodera sinuosa</tp:taxon-name></italic> is most similar to the Central American <italic><tp:taxon-name>Cymatodera parallela</tp:taxon-name></italic> Gorham, 1882 and the Mexican <italic><tp:taxon-name>Cymatodera grossa</tp:taxon-name></italic> Gorham, 1882. <italic><tp:taxon-name>Cymatodera sinuosa</tp:taxon-name></italic> can be separated from the former as follows: anterior margin of elytra as wide as pronotum (wider in <italic><tp:taxon-name>Cymatodera parallela</tp:taxon-name></italic>); elytral margins conspicuously wide behind second half (somewhat subparallel in <italic><tp:taxon-name>Cymatodera parallela</tp:taxon-name></italic>); elytral apices (<xref ref-type="fig" rid="F1">Fig. 3</xref>) broadly rounded and dehiscent (moderately rounded and feebly confluent in <italic><tp:taxon-name>Cymatodera parallela</tp:taxon-name></italic>); third antennomere (<xref ref-type="fig" rid="F2">Fig. 12</xref>) as long as preceding antennomere (1.5 × the length of preceding antennomere in <italic><tp:taxon-name>Cymatodera parallela</tp:taxon-name></italic>). Furthermore, this new species is distinguishable from <italic><tp:taxon-name>Cymatodera grossa</tp:taxon-name></italic> based on its unique pronotal and elytral sculpturing. <italic><tp:taxon-name>Cymatodera sinuosa</tp:taxon-name></italic> has the pronotum finely, moderately punctate (coarsely, densely punctate, with punctations nearly confluent in <italic><tp:taxon-name>Cymatodera grossa</tp:taxon-name></italic>); pronotal disc conspicuously impressed in front of middle (flat in <italic><tp:taxon-name>Cymatodera grossa</tp:taxon-name></italic>); antescutelar impression strongly indicated (inconspicuously indicated in <italic><tp:taxon-name>Cymatodera grossa</tp:taxon-name></italic>); anterior half of elytral ground moderately punctate (densely punctate in <italic><tp:taxon-name>Cymatodera grossa</tp:taxon-name></italic>); interstices 2.0 × the width of punctation (less than the width of punctation in <italic><tp:taxon-name>Cymatodera grossa</tp:taxon-name></italic>). Likewise, the male of <italic><tp:taxon-name>Cymatodera sinuosa</tp:taxon-name></italic> can be distinguished from males of other species sharing similar fasciae pattern and remaining congeners, by the unique combination of elongated, deeply incised, posteriorly elevated, and abruptly descended emargination on the sixth visible ventrite (<xref ref-type="fig" rid="F5">Fig. 26</xref>).</p></tp:treatment-sec><tp:treatment-sec sec-type="Distribution"><title>Distribution.</title><p>The species is known from two localities: La Muralla National Park, situated in the department of Olancho, Honduras and El Boquerón National Park, in the Department of San Salvador, El Salvador.</p></tp:treatment-sec><tp:treatment-sec sec-type="Etymology"><title>Etymology.</title><p>The specific name comes from the Latin noun <italic>sinuosa</italic> (=sinuous), and refers to the winding character of the fasciae found on the elytral ground of this species.</p></tp:treatment-sec><tp:treatment-sec><!--Section generated to contain objects referenced in tp:taxon-treatment.--><fig id="F1" position="float" orientation="portrait"><label>Figures 1–8.</label><caption><p>Habitus of: <bold>1</bold> <italic><tp:taxon-name>Cymatodera rosalinae</tp:taxon-name></italic> sp. n. (holotype male) <bold>2</bold> <italic><tp:taxon-name>Cymatodera capax</tp:taxon-name></italic> sp. n. (holotype female) <bold>3</bold> <italic><tp:taxon-name>Cymatodera sinuosa</tp:taxon-name></italic> sp. n. (holotype female) <bold>4</bold> <italic><tp:taxon-name>Cymatodera vittata</tp:taxon-name></italic> sp. n. (holotype male) <bold>5</bold> <italic><tp:taxon-name>Cymatodera rubida</tp:taxon-name></italic> sp. n. (holotype male) <bold>6</bold> <italic><tp:taxon-name>Cymatodera limatula</tp:taxon-name></italic> sp. n. (holotype male) <bold>7</bold> <italic><tp:taxon-name>Cymatodera obliquefasciata</tp:taxon-name></italic> Schaeffer <bold>8</bold> <italic><tp:taxon-name>Bogcia oaxacae</tp:taxon-name></italic> Barr. Scale bars = 1 mm.</p></caption><graphic xmlns:xlink="http://www.w3.org/1999/xlink" xlink:href="ZooKeys-299-049-g001.jpg" position="float" orientation="portrait" xlink:type="simple"/></fig><fig id="F2" position="float" orientation="portrait"><label>Figures 9–17.</label><caption><p>Antennae of: <bold>9</bold> <italic><tp:taxon-name>Cymatodera rosalinae</tp:taxon-name></italic> (male) <bold>10</bold> <italic><tp:taxon-name>Cymatodera rosalinae</tp:taxon-name></italic> (female) <bold>11</bold> <italic><tp:taxon-name>Cymatodera capax</tp:taxon-name></italic> (male) <bold>12</bold> <italic><tp:taxon-name>Cymatodera sinuosa</tp:taxon-name></italic> (male) <bold>13</bold> <italic><tp:taxon-name>Cymatodera vittata</tp:taxon-name></italic> (male) <bold>14</bold> <italic><tp:taxon-name>Cymatodera rubida</tp:taxon-name></italic> (male) <bold>15</bold> <italic><tp:taxon-name>Cymatodera limatula</tp:taxon-name></italic> (male) <bold>16</bold> <italic><tp:taxon-name>Cymatodera obliquefasciata</tp:taxon-name></italic> (male) <bold>17</bold> <italic><tp:taxon-name>Bogcia oaxacae</tp:taxon-name></italic> (male).</p></caption><graphic xmlns:xlink="http://www.w3.org/1999/xlink" xlink:href="ZooKeys-299-049-g002.jpg" position="float" orientation="portrait" xlink:type="simple"/></fig><fig id="F3" position="float" orientation="portrait"><label>Figures 18–21.</label><caption><p>Antennae and head in lateral view of: <bold>18</bold> <italic><tp:taxon-name>Cymatodera longicornis</tp:taxon-name></italic> (male) <bold>19</bold> <italic><tp:taxon-name>Cymatodera antennata</tp:taxon-name></italic> (male) <bold>20</bold> <italic><tp:taxon-name>Cymatodera rosalinae</tp:taxon-name></italic> <bold>21</bold> <italic><tp:taxon-name>Cymatodera sinuosa</tp:taxon-name></italic>.</p></caption><graphic xmlns:xlink="http://www.w3.org/1999/xlink" xlink:href="ZooKeys-299-049-g003.jpg" position="float" orientation="portrait" xlink:type="simple"/></fig><fig id="F5" position="float" orientation="portrait"><label>Figures 24–37.</label><caption><p>Terminalia in ventral view of: <bold>24</bold> <italic><tp:taxon-name>Cymatodera rosalinae</tp:taxon-name></italic> (male) <bold>25</bold> <italic><tp:taxon-name>Cymatodera capax</tp:taxon-name></italic> (male) <bold>26</bold> <italic><tp:taxon-name>Cymatodera sinuosa</tp:taxon-name></italic> (male) <bold>27</bold> <italic><tp:taxon-name>Cymatodera vittata</tp:taxon-name></italic> (male) <bold>28</bold> <italic><tp:taxon-name>Cymatodera rubida</tp:taxon-name></italic> (male) <bold>29</bold> <italic><tp:taxon-name>Cymatodera limatula</tp:taxon-name></italic> (male) <bold>30</bold> <italic><tp:taxon-name>Cymatodera obliquefasciata</tp:taxon-name></italic> (male) <bold>31</bold> <italic><tp:taxon-name>Cymatodera rosalinae</tp:taxon-name></italic> (female) <bold>32</bold> <italic><tp:taxon-name>Cymatodera capax</tp:taxon-name></italic> (female) <bold>33</bold> <italic><tp:taxon-name>Cymatodera sinuosa</tp:taxon-name></italic> (female) <bold>34</bold> <italic><tp:taxon-name>Cymatodera vittata</tp:taxon-name></italic> (female) <bold>35</bold> <italic><tp:taxon-name>Cymatodera rubida</tp:taxon-name></italic> (female) <bold>36</bold> <italic><tp:taxon-name>Cymatodera limatula</tp:taxon-name></italic> (female) <bold>37</bold> <italic><tp:taxon-name>Cymatodera obliquefasciata</tp:taxon-name></italic> (female).</p></caption><graphic xmlns:xlink="http://www.w3.org/1999/xlink" xlink:href="ZooKeys-299-049-g005.jpg" position="float" orientation="portrait" xlink:type="simple"/></fig><fig id="F6" position="float" orientation="portrait"><label>Figures 38–51.</label><caption><p>Terminalia in dorsal view of: <bold>38</bold> <italic><tp:taxon-name>Cymatodera rosalinae</tp:taxon-name></italic> (male) <bold>39</bold> <italic><tp:taxon-name>Cymatodera capax</tp:taxon-name></italic> (male) <bold>40</bold> <italic><tp:taxon-name>Cymatodera sinuosa</tp:taxon-name></italic> (male) <bold>41</bold> <italic><tp:taxon-name>Cymatodera vittata</tp:taxon-name></italic> (male) <bold>42</bold> <italic><tp:taxon-name>Cymatodera rubida</tp:taxon-name></italic> (male) <bold>43</bold> <italic><tp:taxon-name>Cymatodera obliquefasciata</tp:taxon-name></italic> (male) <bold>44</bold> <italic><tp:taxon-name>Cymatodera oaxacae</tp:taxon-name></italic> (male) <bold>45</bold> <italic><tp:taxon-name>Cymatodera rosalinae</tp:taxon-name></italic> (female) <bold>46</bold> <italic><tp:taxon-name>Cymatodera capax</tp:taxon-name></italic> (female) <bold>47</bold> <italic><tp:taxon-name>Cymatodera sinuosa</tp:taxon-name></italic> (female) <bold>48</bold> <italic><tp:taxon-name>Cymatodera vittata</tp:taxon-name></italic> (female) <bold>49</bold> <italic><tp:taxon-name>Cymatodera rubida</tp:taxon-name></italic> (female) <bold>50</bold> <italic><tp:taxon-name>Cymatodera obliquefasciata</tp:taxon-name></italic> (female) <bold>51</bold> <italic><tp:taxon-name>Bogcia oaxacae</tp:taxon-name></italic> (female).</p></caption><graphic xmlns:xlink="http://www.w3.org/1999/xlink" xlink:href="ZooKeys-299-049-g006.jpg" position="float" orientation="portrait" xlink:type="simple"/></fig><fig id="F7" position="float" orientation="portrait"><label>Figures 52–57.</label><caption><p>Male genitalia of: <bold>52</bold> <italic><tp:taxon-name>Cymatodera rosalinae</tp:taxon-name></italic> <bold>53</bold> <italic><tp:taxon-name>Cymatodera capax</tp:taxon-name></italic> <bold>54</bold> <italic><tp:taxon-name>Cymatodera sinuosa</tp:taxon-name></italic> <bold>55</bold> <italic><tp:taxon-name>Cymatodera vittata</tp:taxon-name></italic> <bold>56</bold> <italic><tp:taxon-name>Cymatodera rubida</tp:taxon-name></italic> <bold>57</bold> <italic><tp:taxon-name>Cymatodera limatula</tp:taxon-name></italic>. Scale bars = 500 µ.</p></caption><graphic xmlns:xlink="http://www.w3.org/1999/xlink" xlink:href="ZooKeys-299-049-g007.jpg" position="float" orientation="portrait" xlink:type="simple"/></fig></tp:treatment-sec></tp:taxon-treatment>
