# Supplementary material for: Six new species of Cymatodera from Mexico and Central America and the retention of Cymatodera obliquefasciata as a valid name (Cleridae, Tillinae)
Source: Zookeys. 2013 May 14;(299):49–75. doi: 10.3897/zookeys.299.4359 (PMC3689104; doi:10.3897/zookeys.299.4359)
Supplement: XML Treatment for Cymatodera vittata [file zookeys.299.4359-treatment5.xml]

<!DOCTYPE tp:taxon-treatment
  PUBLIC "-//TaxonX//DTD Taxonomic Treatment Publishing DTD v0 20100105//EN" "tax-treatment-NSO.dtd">
<tp:taxon-treatment xmlns:tp="http://www.plazi.org/taxpub"><tp:treatment-meta><mixed-citation publication-type="journal"><person-group><name><surname>Burke</surname><given-names>Alan F.</given-names></name></person-group><article-title>Six new species of 
                    <italic>Cymatodera</italic> from Mexico and Central America and the retention of 
                    <italic>Cymatodera obliquefasciata</italic> as a valid name (Cleridae, Tillinae)</article-title><source>Zookeys</source><day>14</day><month>5</month><year>2013</year><volume>2013</volume><issue>299</issue><fpage>49</fpage><lpage>75</lpage><pub-id pub-id-type="doi">10.3897/zookeys.299.4359</pub-id></mixed-citation></tp:treatment-meta><tp:nomenclature><tp:taxon-name>
                        <tp:taxon-name-part taxon-name-part-type="genus">Cymatodera</tp:taxon-name-part>
                        <tp:taxon-name-part taxon-name-part-type="species">vittata</tp:taxon-name-part>
                    <object-id xmlns:xlink="http://www.w3.org/1999/xlink" xlink:type="simple">urn:lsid:zoobank.org:act:7BC2D6CE-E909-4FB2-A162-5B7980ECA1F1</object-id>
								<object-id xmlns:xlink="http://www.w3.org/1999/xlink" xlink:type="simple">http://species-id.net/wiki/Cymatodera_vittata</object-id>
								</tp:taxon-name><tp:taxon-authority>Burke</tp:taxon-authority><tp:taxon-status xmlns:xlink="http://www.w3.org/1999/xlink" xlink:type="simple">sp. n.</tp:taxon-status><xref ref-type="fig" rid="F1">Figs 4</xref><xref ref-type="fig" rid="F2">, 13</xref><xref ref-type="fig" rid="F5">, 27, 34</xref><xref ref-type="fig" rid="F6">, 41, 48</xref><xref ref-type="fig" rid="F7">, 55</xref><xref ref-type="fig" rid="F8">, 58</xref></tp:nomenclature><tp:treatment-sec sec-type="Type material"><title>Type material.</title><p><bold>Holotype:</bold> male, Panamá, Provincia de Panamá, 8-10 km N El Llano, 24-V to 2- VI-1992, E. Giesbert, red handwritten label, holotype deposited in FSCA. <bold>Paratypes:</bold> 2 males, 6 females. 1 male: same data as holotype (USNM, 1); 2 females: Panamá, Provincia de Coclé, 4 km S El Valle, 2-VI-1981, E. Giesbert (KSUC, 1; JNRC, 1); 1 female: Panamá, Provincia de Coclé, 2 km W El Valle, 28-V-1981, E. Giesbert (JEWC, 1); 1 female: Panamá, Provincia de Coclé, Anton-El Valle, 880 m, 27-XII-1993, subtropical moist forest, beating vegetation, J. &amp; E. Beierl (INBC, 1); 1 male: Panamá, Provincia de Panamá, El Llano-Carti, 9-I-1994, J. E. Wappes (JEWC, 1); 1 female: Panamá, Zona del Canal, 8 km NW Gamboa, (<named-content xmlns:xlink="http://www.w3.org/1999/xlink" content-type="dwc:verbatimCoordinates" xlink:type="simple">9°10.067'N, 79°45.017' W</named-content>), 100 m, canopy fogging in <italic><tp:taxon-name>Luehea seemanni</tp:taxon-name></italic>, pyrethrin fog, 12-VII-1976, Montgomery and Lubin (WFBC, 1); 1 female: Panamá, Provincia de Panamá, Fuerte Kobbe, 20-I-1996, F. T. Hovore (WOPC, 1).</p></tp:treatment-sec><tp:treatment-sec sec-type="Description"><title>Description.</title><p>Size: TL= 7.8 mm, length of males 7.5 to 9.2 mm, length of females 6.5–7.8 mm, n = 9 (<xref ref-type="fig" rid="F1">Fig. 4</xref>).</p><p>Color: head fuscous-brown; pronotum, mouthparts, mesosternum, metasternum and abdomen testaceous; elytral ground predominantly testaceous except median re<!--PageBreak-->gion pale-testaceous; legs mostly testaceous, except posterior half of femora brown. Each elytron with two pairs of black, irregularly marked maculae; the first adjacent to anterior margin, extending from second stria to humeral angle; the second located on <!--PageBreak-->first half of second fourth, more faintly marked than preceding pair, extending from second to eighth stria; a long, irregular, transversally marked, black fascia located on third fourth, in the form of a vitta, extending from suture to epipleuron, covering about one fourth of elytral length.</p><p>Head: HL= 1.3 mm, HW= 1.25 mm; length to width ratio: males average 1.06, females average 1.12; measured across eyes wider than pronotum; densely, coarsely punctate; surface rugose; vested with short, semirecumbent setae interspaced with some long, erect setae. Eyes rather small, subsinuate, longer than wide, moderately emarginate in front, somewhat bulging laterally, separated by approximately 3.5 eye-widths. Antennae extending beyond basal sixth of elytra; antennomeres 2-3 subequal in length; fourth antennomere 1.5 × longer than preceding antennomere; antennomeres 4-5 subequal in length; sixth antennomeres slightly shorter than fifth antennomere; antennomeres 6-10 subequal in length; antennomeres 2-5 slender; antennomeres 6-10 weakly serrate; last antennomere 1.5 × longer than tenth antennomere, subsinuate, flattened apically (<xref ref-type="fig" rid="F2">Fig. 13</xref>).</p><p>Thorax: PL= 1.7 mm, PW= 1.2 mm; length to width ratio: males average 1.38, females average 1.46; pronotum widest at middle; sides constricted subapically, more strongly constricted behind middle; disc flat, rather impressed in front of middle; surface shiny; moderately, finely punctate; less densely punctate than head; somewhat covered with short, semirecumbent setae intermingled with long, erect setae; subbasal tumescences rather pronounced. Mesosternum moderately, coarsely punctate; vested with short, recumbent setae. Metasternum smooth; surface strongly convex, puncticulate laterally; median region with a sensory area consisting of rather dense, short, erect setae set on a rugose ground (<xref ref-type="fig" rid="F8">Fig. 58</xref>). Scutellum semicircular; broader than long; clothed with short, recumbent setae.</p><p>Legs: covered with short, semirecumbent setae intermixed with some long, erect and suberect setae, vestiture become more densely arranged on distal half of tibiae; femora rugulose, feebly punctate; tibiae rugose, somewhat punctate.</p><p>Elytra: EL= 4.7 mm, EW= 1.85 mm; length to width ratio: males average 2.49, females average 2.38; anterior margin bisinuate, slightly broader than pronotum; sides subparallel; widest behind middle; base slightly wider than pronotum; humeri moderately indicated; disc subflattened above; apices rounded, dehiscent, covering sixth tergite; surface smooth, somewhat covered with short, erect and semierect setae interspaced with long, erect setae; sculpturing consisting of coarse, deep punctations arranged in striae that gradually reduce in size behind middle; interstices 2.0 × the width of punctation.</p><p>Abdomen: ventrites 1-5 rugulose; moderately, finely punctate; somewhat covered with short, recumbent setae combined with some long, erect setae. Fifth visible ventrite convex; lateral margins oblique; posterior margin broadly, deeply, arcuately emarginate (<xref ref-type="fig" rid="F5">Fig. 27</xref>). Sixth visible ventrite slightly broader than long; surface concave, excavated, with a median carina initiating medially and reaching posterior margin, a pair of feebly pronounced anterolateral carinae extending from anterior margin to slightly beyond <!--PageBreak-->median region, not reaching posterior margin; lateral margins subparallel on first half, becoming oblique on second half; posterior margin deeply, semicircularly emarginate; hind angles, produced posteriorly, acuminate at apex; (<xref ref-type="fig" rid="F5">Fig. 27</xref>). Fifth tergite shiny; surface somewhat convex; lateral margins feebly oblique; posterior margin narrowly, shallowly, arcuately emarginate; hind angles broadly rounded (<xref ref-type="fig" rid="F6">Fig. 41</xref>). Sixth tergite subrectangular; rugulose; longer than broad; surface convex; posterior half ventrally recurved; lateral margins subparallel, becoming feebly oblique on second half; posterior margin broadly, deeply incised, triangularly emarginate; hind angles produced posteriorly, acuminate, ventrally folded (<xref ref-type="fig" rid="F6">Fig. 41</xref>). Lateral margins of sixth tergite extending beyond sixth visible ventrite. Aedeagus 1.55 mm long, rather robust; ratio of length of paramere to whole tegmen 0.37: 1; parameres well developed, broad, subtriangular; obtuse distally, phallobase conspicuously wide; phallus with copulatory piece acuminated at apex; phallic plate with a reduced number of long denticles along dorsal margin; phallobasic apodeme slender distally; endophallic struts slender (<xref ref-type="fig" rid="F7">Fig. 55</xref>).</p><fig id="F8" position="float" orientation="portrait"><label>Figures 58–59.</label><caption><p>Metasterna of: <bold>58</bold> <italic><tp:taxon-name>Cymatodera vittata</tp:taxon-name></italic> (male) and <bold>59</bold> <italic><tp:taxon-name>Cymatodera rubida</tp:taxon-name></italic> (male). Arrows indicating dense vestiture in <italic><tp:taxon-name>Cymatodera vittata</tp:taxon-name></italic>, moderately developed in <italic><tp:taxon-name>Cymatodera rubida</tp:taxon-name></italic>.</p></caption><graphic xmlns:xlink="http://www.w3.org/1999/xlink" xlink:href="ZooKeys-299-049-g008.jpg" position="float" orientation="portrait" xlink:type="simple"/></fig></tp:treatment-sec><tp:treatment-sec sec-type="Variation"><title>Variation.</title><p>Females differ from male specimens as follows: antennomeres 5-10 weakly serrate, sixth visible ventrite subtriangular, lateral margins oblique, posterior margin broadly, very shallowly emarginate (<xref ref-type="fig" rid="F5">Fig. 34</xref>); sixth tergite subtriangular, lateral margins oblique, posterior margin feebly notched, hind angles broadly rounded (<xref ref-type="fig" rid="F6">Fig. 48</xref>). Additionally, female specimens lack the setiferous area found on the metasternal region of males (<xref ref-type="fig" rid="F8">Fig. 58</xref>). Elytral ground color is rather variable in both sexes, ranging from flavous to ferrugineous. Maculae on anterior half of elytral ground irregularly impressed, ranging from strongly marked to absent. Posterior fascia color ranges from light brown to piceous. Leg color is also rather inconsistent, ranging from uniformly brown to bicolored. One male with anterolateral carinae of sixth visible ventrite more strongly pronounced. One male with surface of sixth ventrite feebly convex. Two females with posterior margin of sixth tergite truncate.</p></tp:treatment-sec><tp:treatment-sec sec-type="Differential diagnosis"><title>Differential diagnosis.</title><p>Its distinct elytral ground color, slender form, shape of terminal abdominal segments and male genitalia will readily separate this species from congeners. <italic><tp:taxon-name>Cymatodera vittata</tp:taxon-name></italic> appears especially similar to <italic><tp:taxon-name>Cymatodera rubida</tp:taxon-name></italic>, a sympatric species described below. Differences in antennal shape (<xref ref-type="fig" rid="F2">Figs 13, 14</xref>) serve to separate this new species from its closest congener. <italic><tp:taxon-name>Cymatodera vittata</tp:taxon-name></italic> has the fourth antennomere conspicuously longer than preceding antennomere (antennomeres 3-4 about the same length in <italic><tp:taxon-name>Cymatodera rubida</tp:taxon-name></italic>); antennomeres 5-10 are somewhat longer and extend beyond basal sixth of elytral ground (antennomeres 5-10 are slightly shorter in <italic><tp:taxon-name>Cymatodera rubida</tp:taxon-name></italic> and do not extend beyond basal sixth of elytral ground). Additionally, the distinctive metasternal sensory area found in the male of <italic><tp:taxon-name>Cymatodera vittata</tp:taxon-name></italic> is poorly developed in males of <italic><tp:taxon-name>Cymatodera rubida</tp:taxon-name></italic> (<xref ref-type="fig" rid="F8">Figs 58, 59</xref>). Differences in terminalia (<xref ref-type="fig" rid="F5">Figs 27, 28</xref>, <xref ref-type="fig" rid="F6">41, 42</xref>) and male genitalia (<xref ref-type="fig" rid="F7">Figs 55, 56</xref>) also distinguish this new species from <italic><tp:taxon-name>Cymatodera rubida</tp:taxon-name></italic>.</p></tp:treatment-sec><tp:treatment-sec sec-type="Distribution"><title>Distribution.</title><p>Known from three localities in Panamá: El Llano, Panamá Province; 4 km south of Gamboa, Colón Province; and 4 km south of El Valle, Coclé Province.</p></tp:treatment-sec><tp:treatment-sec sec-type="Etymology"><title>Etymology.</title><p>The specific epithet comes from the Latin noun <italic>vitta</italic> (=band), and refers to the posterior fascia on the elytral ground of this new species.</p><!--PageBreak--></tp:treatment-sec><tp:treatment-sec><!--Section generated to contain objects referenced in tp:taxon-treatment.--><fig id="F1" position="float" orientation="portrait"><label>Figures 1–8.</label><caption><p>Habitus of: <bold>1</bold> <italic><tp:taxon-name>Cymatodera rosalinae</tp:taxon-name></italic> sp. n. (holotype male) <bold>2</bold> <italic><tp:taxon-name>Cymatodera capax</tp:taxon-name></italic> sp. n. (holotype female) <bold>3</bold> <italic><tp:taxon-name>Cymatodera sinuosa</tp:taxon-name></italic> sp. n. (holotype female) <bold>4</bold> <italic><tp:taxon-name>Cymatodera vittata</tp:taxon-name></italic> sp. n. (holotype male) <bold>5</bold> <italic><tp:taxon-name>Cymatodera rubida</tp:taxon-name></italic> sp. n. (holotype male) <bold>6</bold> <italic><tp:taxon-name>Cymatodera limatula</tp:taxon-name></italic> sp. n. (holotype male) <bold>7</bold> <italic><tp:taxon-name>Cymatodera obliquefasciata</tp:taxon-name></italic> Schaeffer <bold>8</bold> <italic><tp:taxon-name>Bogcia oaxacae</tp:taxon-name></italic> Barr. Scale bars = 1 mm.</p></caption><graphic xmlns:xlink="http://www.w3.org/1999/xlink" xlink:href="ZooKeys-299-049-g001.jpg" position="float" orientation="portrait" xlink:type="simple"/></fig><fig id="F2" position="float" orientation="portrait"><label>Figures 9–17.</label><caption><p>Antennae of: <bold>9</bold> <italic><tp:taxon-name>Cymatodera rosalinae</tp:taxon-name></italic> (male) <bold>10</bold> <italic><tp:taxon-name>Cymatodera rosalinae</tp:taxon-name></italic> (female) <bold>11</bold> <italic><tp:taxon-name>Cymatodera capax</tp:taxon-name></italic> (male) <bold>12</bold> <italic><tp:taxon-name>Cymatodera sinuosa</tp:taxon-name></italic> (male) <bold>13</bold> <italic><tp:taxon-name>Cymatodera vittata</tp:taxon-name></italic> (male) <bold>14</bold> <italic><tp:taxon-name>Cymatodera rubida</tp:taxon-name></italic> (male) <bold>15</bold> <italic><tp:taxon-name>Cymatodera limatula</tp:taxon-name></italic> (male) <bold>16</bold> <italic><tp:taxon-name>Cymatodera obliquefasciata</tp:taxon-name></italic> (male) <bold>17</bold> <italic><tp:taxon-name>Bogcia oaxacae</tp:taxon-name></italic> (male).</p></caption><graphic xmlns:xlink="http://www.w3.org/1999/xlink" xlink:href="ZooKeys-299-049-g002.jpg" position="float" orientation="portrait" xlink:type="simple"/></fig><fig id="F5" position="float" orientation="portrait"><label>Figures 24–37.</label><caption><p>Terminalia in ventral view of: <bold>24</bold> <italic><tp:taxon-name>Cymatodera rosalinae</tp:taxon-name></italic> (male) <bold>25</bold> <italic><tp:taxon-name>Cymatodera capax</tp:taxon-name></italic> (male) <bold>26</bold> <italic><tp:taxon-name>Cymatodera sinuosa</tp:taxon-name></italic> (male) <bold>27</bold> <italic><tp:taxon-name>Cymatodera vittata</tp:taxon-name></italic> (male) <bold>28</bold> <italic><tp:taxon-name>Cymatodera rubida</tp:taxon-name></italic> (male) <bold>29</bold> <italic><tp:taxon-name>Cymatodera limatula</tp:taxon-name></italic> (male) <bold>30</bold> <italic><tp:taxon-name>Cymatodera obliquefasciata</tp:taxon-name></italic> (male) <bold>31</bold> <italic><tp:taxon-name>Cymatodera rosalinae</tp:taxon-name></italic> (female) <bold>32</bold> <italic><tp:taxon-name>Cymatodera capax</tp:taxon-name></italic> (female) <bold>33</bold> <italic><tp:taxon-name>Cymatodera sinuosa</tp:taxon-name></italic> (female) <bold>34</bold> <italic><tp:taxon-name>Cymatodera vittata</tp:taxon-name></italic> (female) <bold>35</bold> <italic><tp:taxon-name>Cymatodera rubida</tp:taxon-name></italic> (female) <bold>36</bold> <italic><tp:taxon-name>Cymatodera limatula</tp:taxon-name></italic> (female) <bold>37</bold> <italic><tp:taxon-name>Cymatodera obliquefasciata</tp:taxon-name></italic> (female).</p></caption><graphic xmlns:xlink="http://www.w3.org/1999/xlink" xlink:href="ZooKeys-299-049-g005.jpg" position="float" orientation="portrait" xlink:type="simple"/></fig><fig id="F6" position="float" orientation="portrait"><label>Figures 38–51.</label><caption><p>Terminalia in dorsal view of: <bold>38</bold> <italic><tp:taxon-name>Cymatodera rosalinae</tp:taxon-name></italic> (male) <bold>39</bold> <italic><tp:taxon-name>Cymatodera capax</tp:taxon-name></italic> (male) <bold>40</bold> <italic><tp:taxon-name>Cymatodera sinuosa</tp:taxon-name></italic> (male) <bold>41</bold> <italic><tp:taxon-name>Cymatodera vittata</tp:taxon-name></italic> (male) <bold>42</bold> <italic><tp:taxon-name>Cymatodera rubida</tp:taxon-name></italic> (male) <bold>43</bold> <italic><tp:taxon-name>Cymatodera obliquefasciata</tp:taxon-name></italic> (male) <bold>44</bold> <italic><tp:taxon-name>Cymatodera oaxacae</tp:taxon-name></italic> (male) <bold>45</bold> <italic><tp:taxon-name>Cymatodera rosalinae</tp:taxon-name></italic> (female) <bold>46</bold> <italic><tp:taxon-name>Cymatodera capax</tp:taxon-name></italic> (female) <bold>47</bold> <italic><tp:taxon-name>Cymatodera sinuosa</tp:taxon-name></italic> (female) <bold>48</bold> <italic><tp:taxon-name>Cymatodera vittata</tp:taxon-name></italic> (female) <bold>49</bold> <italic><tp:taxon-name>Cymatodera rubida</tp:taxon-name></italic> (female) <bold>50</bold> <italic><tp:taxon-name>Cymatodera obliquefasciata</tp:taxon-name></italic> (female) <bold>51</bold> <italic><tp:taxon-name>Bogcia oaxacae</tp:taxon-name></italic> (female).</p></caption><graphic xmlns:xlink="http://www.w3.org/1999/xlink" xlink:href="ZooKeys-299-049-g006.jpg" position="float" orientation="portrait" xlink:type="simple"/></fig><fig id="F7" position="float" orientation="portrait"><label>Figures 52–57.</label><caption><p>Male genitalia of: <bold>52</bold> <italic><tp:taxon-name>Cymatodera rosalinae</tp:taxon-name></italic> <bold>53</bold> <italic><tp:taxon-name>Cymatodera capax</tp:taxon-name></italic> <bold>54</bold> <italic><tp:taxon-name>Cymatodera sinuosa</tp:taxon-name></italic> <bold>55</bold> <italic><tp:taxon-name>Cymatodera vittata</tp:taxon-name></italic> <bold>56</bold> <italic><tp:taxon-name>Cymatodera rubida</tp:taxon-name></italic> <bold>57</bold> <italic><tp:taxon-name>Cymatodera limatula</tp:taxon-name></italic>. Scale bars = 500 µ.</p></caption><graphic xmlns:xlink="http://www.w3.org/1999/xlink" xlink:href="ZooKeys-299-049-g007.jpg" position="float" orientation="portrait" xlink:type="simple"/></fig></tp:treatment-sec></tp:taxon-treatment>
