# Supplementary material for: Six new species of Cymatodera from Mexico and Central America and the retention of Cymatodera obliquefasciata as a valid name (Cleridae, Tillinae)
Source: Zookeys. 2013 May 14;(299):49–75. doi: 10.3897/zookeys.299.4359 (PMC3689104; doi:10.3897/zookeys.299.4359)
Supplement: XML Treatment for Cymatodera rubida [file zookeys.299.4359-treatment6.xml]

<!DOCTYPE tp:taxon-treatment
  PUBLIC "-//TaxonX//DTD Taxonomic Treatment Publishing DTD v0 20100105//EN" "tax-treatment-NSO.dtd">
<tp:taxon-treatment xmlns:tp="http://www.plazi.org/taxpub"><tp:treatment-meta><mixed-citation publication-type="journal"><person-group><name><surname>Burke</surname><given-names>Alan F.</given-names></name></person-group><article-title>Six new species of 
                    <italic>Cymatodera</italic> from Mexico and Central America and the retention of 
                    <italic>Cymatodera obliquefasciata</italic> as a valid name (Cleridae, Tillinae)</article-title><source>Zookeys</source><day>14</day><month>5</month><year>2013</year><volume>2013</volume><issue>299</issue><fpage>49</fpage><lpage>75</lpage><pub-id pub-id-type="doi">10.3897/zookeys.299.4359</pub-id></mixed-citation></tp:treatment-meta><tp:nomenclature><tp:taxon-name>
                        <tp:taxon-name-part taxon-name-part-type="genus">Cymatodera</tp:taxon-name-part>
                        <tp:taxon-name-part taxon-name-part-type="species">rubida</tp:taxon-name-part>
                    <object-id xmlns:xlink="http://www.w3.org/1999/xlink" xlink:type="simple">urn:lsid:zoobank.org:act:398AFCAB-A1D8-49DD-8809-6B40230CED6F</object-id>
								<object-id xmlns:xlink="http://www.w3.org/1999/xlink" xlink:type="simple">http://species-id.net/wiki/Cymatodera_rubida</object-id>
								</tp:taxon-name><tp:taxon-authority>Burke</tp:taxon-authority><tp:taxon-status xmlns:xlink="http://www.w3.org/1999/xlink" xlink:type="simple">sp. n.</tp:taxon-status><xref ref-type="fig" rid="F1">Figs 5</xref><xref ref-type="fig" rid="F2">, 14</xref><xref ref-type="fig" rid="F5">, 28, 35</xref><xref ref-type="fig" rid="F6">, 42, 49</xref><xref ref-type="fig" rid="F7">, 56</xref><xref ref-type="fig" rid="F8">, 59</xref></tp:nomenclature><tp:treatment-sec sec-type="Type material"><title>Type material.</title><p><bold>Holotype:</bold> male, Panamá, Zona del Canal, Fuerte Kobbe, 125 m, X-30-1980, H. Stockwell, red handwritten label, holotype deposited in INBC. <bold>Paratypes:</bold> 8 males, 4 females. 1 male and 2 females: Panamá, Provincia de Colón, 4.5 km NE Palenque, 25-II to 4-III-1992, E. Giesbert (USNM, 1; WFBM, 1; KSUC, 1); 1 male: Panamá, Provincia de Panamá, Cerro Azul, 14 to 25-I-1993, F. T. Hovore (KSUC, 1); 1 female: Panamá, Provincia de Panamá, km 8-11 carretera El Llano-Carti, 330 m, 24-V to 2-VI-1992, J. E. Wappes (JEWC, 1); 1 female: Panamá, Provincia de Panamá, 12 km NE El Llano, 23-I-1993, F. T. Hovore (FSCA, 1); 1 male: Panamá, Provincia de Panamá, Cerro Azul/Jefe, 17-I-1996, F. T. Hovore (JNRC, 1); 3 males: Panamá, Provincia de Panamá, NW of Tocumén, Cerro Azul, 12.8 km N C[arretera] Panamericana, 650 m, 18-XII-1993, tropical dry forest, J. &amp; E. Beierl (JNRC, 2; WOPC, 1); 1 male: Panamá, Zona del Canal, 8 km NW Gamboa, (<named-content xmlns:xlink="http://www.w3.org/1999/xlink" content-type="dwc:verbatimCoordinates" xlink:type="simple">9°10.067'N, 79°45.017'W</named-content>), 100 m, canopy fogging in <italic><tp:taxon-name>Luehea seemanni</tp:taxon-name></italic>, pyrethrin fog, 12-VII-1976, Montgomery and Lubin (USNM, 1); 1 male: Panamá, Provincia de Panamá, Ancón Hill, 22-II-1983, D. Yanega (SEMC, 1).</p></tp:treatment-sec><tp:treatment-sec sec-type="Description"><title>Description.</title><p>Size: TL= 7.7 mm, length of males 7 - 9.2 mm, length of females 6.8 - 9.8 mm, n = 13 (<xref ref-type="fig" rid="F1">Fig. 5</xref>).</p><p>Color: head, pronotum, prosternum, mesosternum, metasternum, and abdomen ferrugineous; elytral ground dark-testaceous; legs, antennae and mouthparts testaceous; sixth visible ventrite light brown, slightly lighter than remaining visible ventrites (<xref ref-type="fig" rid="F5">Fig. 28</xref>). Each elytron with two irregular fasciae; first slender, brown, extending from elytral suture to humeral angle, surrounding scutellum; second fascia broad, fuscous, slightly darker than preceding band, in the form of a vitta, located on third fourth, extending from elytral suture to ninth stria, not reaching epipleuron, covering about one fourth of elytral length.</p><p>Head: HL= 1.2 mm, HW= 1.4 mm; length to width ratio: males average 0.91, females average 1.02; measured across eyes wider than pronotum; densely, moderately coarsely punctate; surface rugose; covered with short, recumbent setae intermixed with less abundant, long, erect setae that become more densely arranged behind eyes; frons moderately bi-impressed. Eyes rather small, subsinuate, longer than wide, feebly emarginate in front, somewhat bulging laterally, separated by approximately 3.5 eye-widths. Antennae extending to basal sixth of elytra; antennomeres 2-3 subequal in length; fourth antennomere inconspicuously longer than third antennomere; antennomeres 4-10 subequal in length; antennomeres 2-5 slender; antennomeres 6-10 weakly serrate; last antennomere subsinuate, flattened apically, about 1.5 × longer than tenth antennomere (<xref ref-type="fig" rid="F2">Fig. 14</xref>).</p><p>Thorax: PL= 1.7 mm, PW= 1.2 mm; length to width ratio: males average 1.39, females average 1.33; pronotum widest at middle; sides constricted subapically, more constricted behind middle; surface somewhat rugose; disc flat, somewhat impressed in <!--PageBreak-->front of middle; moderately, finely punctate; less densely, deeply punctate than head; clothed with short, semirecumbent setae intermingled with long, erect setae; subbasal tumescences pronounced. Mesosternum rugulose, coarsely punctate. Metasternum rugose, moderately, coarsely punctate; somewhat clothed with short, recumbent setae; absence of sensory area (<xref ref-type="fig" rid="F8">Fig. 59</xref>). Scutellum subquadrate; broader than long; covered with short, recumbent setae.</p><p>Legs: vested with short, recumbent setae, intermixed with longer semierect setae, vestiture becomes more abundant on internal face of tibiae; femora rugulose, finely punctate; tibiae rugose, moderately, coarsely punctate.</p><p>Elytra: EL= 4.5 mm, EW= 2.0 mm; length to width ratio: males average 2.18, females average 2.12; anterior margin bisinuate, slightly broader than pronotum; sides subparallel, inconspicuously wider behind middle; humeri moderately indicated; apices rounded, dehiscent; covering sixth tergite; surface shiny, vested with short, recumbent setae interspaced with some long, erect setae; sculpturing consisting of coarse, deep punctations arranged in striae that gradually reduce in size behind middle; interstices smooth, 2.0 × the width of punctuation.</p><p>Abdomen: ventrites 1-4 moderately, finely punctate; smooth; somewhat vested with fine, short, recumbent setae interspaced with few long, erect setae; hind margins truncate. Fifth visible ventrite smooth; surface convex; lateral margins oblique; posterior margin broadly, deeply, arcuately emarginate (<xref ref-type="fig" rid="F5">Fig. 28</xref>). Sixth visible ventrite subquadrate; broader than long; surface slightly convex; rugose; moderately, finely punctate, less densely punctate than preceding ventrite; lateral margins oblique; posterior margin broadly, deeply, arcuately emarginate; hind angles arcuate (<xref ref-type="fig" rid="F5">Fig. 28</xref>). Fifth tergite rugulose; surface convex; puncticulate; lateral margins feebly oblique; posterior margin shallowly, broadly, arcuately emarginate. Sixth tergite subtriangular; surface convex; rugulose; broader than long; lateral margins oblique; posterior margin rounded, with a median, shallow, broad, triangular emargination; hind angles rounded (<xref ref-type="fig" rid="F6">Fig. 42</xref>). Posterior margin of sixth tergite extending slightly beyond apical margin of sixth visible ventrite. Aedeagus 1.4 mm long, <!--PageBreak-->slender; ratio of length of paramere to whole tegmen 0.39: 1; parameres narrow, parallel, obtuse distally; phallus with copulatory piece somewhat tapered at apex; phallic plate with numerous fine, small denticles along dorsal margin; phallobasic apodeme rather broad, not dilated distally; endophallic struts slender (<xref ref-type="fig" rid="F7">Fig. 56</xref>).</p></tp:treatment-sec><tp:treatment-sec sec-type="Variation"><title>Variation.</title><p>Female specimens have the sixth visible ventrite subquadrate, rugulose, surface strongly convex, lateral margins oblique, posterior margin truncate (<xref ref-type="fig" rid="F5">Fig. 35</xref>); sixth tergite campanulate, rugulose, surface convex, lateral margins oblique, becoming parallel on last third, then abruptly expanding before apex, posterior margin broadly, deeply notched (<xref ref-type="fig" rid="F6">Fig. 49</xref>); posterior margin of sixth tergite extending beyond apical margin of sixth visible ventrite, posterolateral margins of sixth visible ventrite projecting laterally beyond sixth tergite (<xref ref-type="fig" rid="F5">Figs 35</xref>, <xref ref-type="fig" rid="F6">49</xref>). Elytral marking on anterior half ranges from strongly impressed to absent. Posterior fasciae color is also rather variable, ranging from light brown to piceous. Leg color ranges from uniformly brown to bicolored. One male with posterior margin of sixth ventrite slightly less incised than remaining male specimens in the type series.</p></tp:treatment-sec><tp:treatment-sec sec-type="Differential diagnosis"><title>Differential diagnosis.</title><p><italic><tp:taxon-name>Cymatodera rubida</tp:taxon-name></italic> is separable from congeners based on its size, shape, elytral markings, terminal abdominal segments and male genitalia. Most similar to <italic><tp:taxon-name>Cymatodera vittata</tp:taxon-name></italic>, but differs from this by having the fourth antennomere about the same size as third antennomere (<xref ref-type="fig" rid="F2">Fig. 14</xref>), rather than 1.5 × longer (<xref ref-type="fig" rid="F2">Fig. 13</xref>). Unlike <italic><tp:taxon-name>Cymatodera vittata</tp:taxon-name></italic>, antennomeres 5-10 of <italic><tp:taxon-name>Cymatodera rubida</tp:taxon-name></italic> are rather short; hence, antennae do not extend beyond basal sixth of elytral ground. Furthermore, male specimens of <italic><tp:taxon-name>Cymatodera rubida</tp:taxon-name></italic> do not display the moderately dense vestiture found on the metasternal area of males of <italic><tp:taxon-name>Cymatodera vittata</tp:taxon-name></italic> (<xref ref-type="fig" rid="F8">Figs 58–59</xref>). Conspicuous differences in terminal abdominal segments (<xref ref-type="fig" rid="F5">Figs 27, 28</xref>, <xref ref-type="fig" rid="F6">41, 42</xref>) and male genitalia (<xref ref-type="fig" rid="F7">Fig. 55, 56</xref>) also distinguish this new species from <italic><tp:taxon-name>Cymatodera vittata</tp:taxon-name></italic>.</p></tp:treatment-sec><tp:treatment-sec sec-type="Distribution"><title>Distribution.</title><p>Known from five localities in Panamá: the Canal Zone, 5 km south of Gamboa; Fuerte Kobbe; the mountainous region of Cerro Azul; the surroundings of Palenque; and El Llano-Carti road, 12 km north of El Llano.</p></tp:treatment-sec><tp:treatment-sec sec-type="Etymology"><title>Etymology.</title><p>The specific epithet comes from the Latin noun <italic>rubida</italic> (=red), this adjective indicates the general reddish color of this new species.</p></tp:treatment-sec><tp:treatment-sec><!--Section generated to contain objects referenced in tp:taxon-treatment.--><fig id="F1" position="float" orientation="portrait"><label>Figures 1–8.</label><caption><p>Habitus of: <bold>1</bold> <italic><tp:taxon-name>Cymatodera rosalinae</tp:taxon-name></italic> sp. n. (holotype male) <bold>2</bold> <italic><tp:taxon-name>Cymatodera capax</tp:taxon-name></italic> sp. n. (holotype female) <bold>3</bold> <italic><tp:taxon-name>Cymatodera sinuosa</tp:taxon-name></italic> sp. n. (holotype female) <bold>4</bold> <italic><tp:taxon-name>Cymatodera vittata</tp:taxon-name></italic> sp. n. (holotype male) <bold>5</bold> <italic><tp:taxon-name>Cymatodera rubida</tp:taxon-name></italic> sp. n. (holotype male) <bold>6</bold> <italic><tp:taxon-name>Cymatodera limatula</tp:taxon-name></italic> sp. n. (holotype male) <bold>7</bold> <italic><tp:taxon-name>Cymatodera obliquefasciata</tp:taxon-name></italic> Schaeffer <bold>8</bold> <italic><tp:taxon-name>Bogcia oaxacae</tp:taxon-name></italic> Barr. Scale bars = 1 mm.</p></caption><graphic xmlns:xlink="http://www.w3.org/1999/xlink" xlink:href="ZooKeys-299-049-g001.jpg" position="float" orientation="portrait" xlink:type="simple"/></fig><fig id="F2" position="float" orientation="portrait"><label>Figures 9–17.</label><caption><p>Antennae of: <bold>9</bold> <italic><tp:taxon-name>Cymatodera rosalinae</tp:taxon-name></italic> (male) <bold>10</bold> <italic><tp:taxon-name>Cymatodera rosalinae</tp:taxon-name></italic> (female) <bold>11</bold> <italic><tp:taxon-name>Cymatodera capax</tp:taxon-name></italic> (male) <bold>12</bold> <italic><tp:taxon-name>Cymatodera sinuosa</tp:taxon-name></italic> (male) <bold>13</bold> <italic><tp:taxon-name>Cymatodera vittata</tp:taxon-name></italic> (male) <bold>14</bold> <italic><tp:taxon-name>Cymatodera rubida</tp:taxon-name></italic> (male) <bold>15</bold> <italic><tp:taxon-name>Cymatodera limatula</tp:taxon-name></italic> (male) <bold>16</bold> <italic><tp:taxon-name>Cymatodera obliquefasciata</tp:taxon-name></italic> (male) <bold>17</bold> <italic><tp:taxon-name>Bogcia oaxacae</tp:taxon-name></italic> (male).</p></caption><graphic xmlns:xlink="http://www.w3.org/1999/xlink" xlink:href="ZooKeys-299-049-g002.jpg" position="float" orientation="portrait" xlink:type="simple"/></fig><fig id="F5" position="float" orientation="portrait"><label>Figures 24–37.</label><caption><p>Terminalia in ventral view of: <bold>24</bold> <italic><tp:taxon-name>Cymatodera rosalinae</tp:taxon-name></italic> (male) <bold>25</bold> <italic><tp:taxon-name>Cymatodera capax</tp:taxon-name></italic> (male) <bold>26</bold> <italic><tp:taxon-name>Cymatodera sinuosa</tp:taxon-name></italic> (male) <bold>27</bold> <italic><tp:taxon-name>Cymatodera vittata</tp:taxon-name></italic> (male) <bold>28</bold> <italic><tp:taxon-name>Cymatodera rubida</tp:taxon-name></italic> (male) <bold>29</bold> <italic><tp:taxon-name>Cymatodera limatula</tp:taxon-name></italic> (male) <bold>30</bold> <italic><tp:taxon-name>Cymatodera obliquefasciata</tp:taxon-name></italic> (male) <bold>31</bold> <italic><tp:taxon-name>Cymatodera rosalinae</tp:taxon-name></italic> (female) <bold>32</bold> <italic><tp:taxon-name>Cymatodera capax</tp:taxon-name></italic> (female) <bold>33</bold> <italic><tp:taxon-name>Cymatodera sinuosa</tp:taxon-name></italic> (female) <bold>34</bold> <italic><tp:taxon-name>Cymatodera vittata</tp:taxon-name></italic> (female) <bold>35</bold> <italic><tp:taxon-name>Cymatodera rubida</tp:taxon-name></italic> (female) <bold>36</bold> <italic><tp:taxon-name>Cymatodera limatula</tp:taxon-name></italic> (female) <bold>37</bold> <italic><tp:taxon-name>Cymatodera obliquefasciata</tp:taxon-name></italic> (female).</p></caption><graphic xmlns:xlink="http://www.w3.org/1999/xlink" xlink:href="ZooKeys-299-049-g005.jpg" position="float" orientation="portrait" xlink:type="simple"/></fig><fig id="F6" position="float" orientation="portrait"><label>Figures 38–51.</label><caption><p>Terminalia in dorsal view of: <bold>38</bold> <italic><tp:taxon-name>Cymatodera rosalinae</tp:taxon-name></italic> (male) <bold>39</bold> <italic><tp:taxon-name>Cymatodera capax</tp:taxon-name></italic> (male) <bold>40</bold> <italic><tp:taxon-name>Cymatodera sinuosa</tp:taxon-name></italic> (male) <bold>41</bold> <italic><tp:taxon-name>Cymatodera vittata</tp:taxon-name></italic> (male) <bold>42</bold> <italic><tp:taxon-name>Cymatodera rubida</tp:taxon-name></italic> (male) <bold>43</bold> <italic><tp:taxon-name>Cymatodera obliquefasciata</tp:taxon-name></italic> (male) <bold>44</bold> <italic><tp:taxon-name>Cymatodera oaxacae</tp:taxon-name></italic> (male) <bold>45</bold> <italic><tp:taxon-name>Cymatodera rosalinae</tp:taxon-name></italic> (female) <bold>46</bold> <italic><tp:taxon-name>Cymatodera capax</tp:taxon-name></italic> (female) <bold>47</bold> <italic><tp:taxon-name>Cymatodera sinuosa</tp:taxon-name></italic> (female) <bold>48</bold> <italic><tp:taxon-name>Cymatodera vittata</tp:taxon-name></italic> (female) <bold>49</bold> <italic><tp:taxon-name>Cymatodera rubida</tp:taxon-name></italic> (female) <bold>50</bold> <italic><tp:taxon-name>Cymatodera obliquefasciata</tp:taxon-name></italic> (female) <bold>51</bold> <italic><tp:taxon-name>Bogcia oaxacae</tp:taxon-name></italic> (female).</p></caption><graphic xmlns:xlink="http://www.w3.org/1999/xlink" xlink:href="ZooKeys-299-049-g006.jpg" position="float" orientation="portrait" xlink:type="simple"/></fig><fig id="F7" position="float" orientation="portrait"><label>Figures 52–57.</label><caption><p>Male genitalia of: <bold>52</bold> <italic><tp:taxon-name>Cymatodera rosalinae</tp:taxon-name></italic> <bold>53</bold> <italic><tp:taxon-name>Cymatodera capax</tp:taxon-name></italic> <bold>54</bold> <italic><tp:taxon-name>Cymatodera sinuosa</tp:taxon-name></italic> <bold>55</bold> <italic><tp:taxon-name>Cymatodera vittata</tp:taxon-name></italic> <bold>56</bold> <italic><tp:taxon-name>Cymatodera rubida</tp:taxon-name></italic> <bold>57</bold> <italic><tp:taxon-name>Cymatodera limatula</tp:taxon-name></italic>. Scale bars = 500 µ.</p></caption><graphic xmlns:xlink="http://www.w3.org/1999/xlink" xlink:href="ZooKeys-299-049-g007.jpg" position="float" orientation="portrait" xlink:type="simple"/></fig><fig id="F8" position="float" orientation="portrait"><label>Figures 58–59.</label><caption><p>Metasterna of: <bold>58</bold> <italic><tp:taxon-name>Cymatodera vittata</tp:taxon-name></italic> (male) and <bold>59</bold> <italic><tp:taxon-name>Cymatodera rubida</tp:taxon-name></italic> (male). Arrows indicating dense vestiture in <italic><tp:taxon-name>Cymatodera vittata</tp:taxon-name></italic>, moderately developed in <italic><tp:taxon-name>Cymatodera rubida</tp:taxon-name></italic>.</p></caption><graphic xmlns:xlink="http://www.w3.org/1999/xlink" xlink:href="ZooKeys-299-049-g008.jpg" position="float" orientation="portrait" xlink:type="simple"/></fig></tp:treatment-sec></tp:taxon-treatment>
