# Supplementary material for: Six new species of Cymatodera from Mexico and Central America and the retention of Cymatodera obliquefasciata as a valid name (Cleridae, Tillinae)
Source: Zookeys. 2013 May 14;(299):49–75. doi: 10.3897/zookeys.299.4359 (PMC3689104; doi:10.3897/zookeys.299.4359)
Supplement: XML Treatment for Cymatodera limatula [file zookeys.299.4359-treatment7.xml]

<!DOCTYPE tp:taxon-treatment
  PUBLIC "-//TaxonX//DTD Taxonomic Treatment Publishing DTD v0 20100105//EN" "tax-treatment-NSO.dtd">
<tp:taxon-treatment xmlns:tp="http://www.plazi.org/taxpub"><tp:treatment-meta><mixed-citation publication-type="journal"><person-group><name><surname>Burke</surname><given-names>Alan F.</given-names></name></person-group><article-title>Six new species of 
                    <italic>Cymatodera</italic> from Mexico and Central America and the retention of 
                    <italic>Cymatodera obliquefasciata</italic> as a valid name (Cleridae, Tillinae)</article-title><source>Zookeys</source><day>14</day><month>5</month><year>2013</year><volume>2013</volume><issue>299</issue><fpage>49</fpage><lpage>75</lpage><pub-id pub-id-type="doi">10.3897/zookeys.299.4359</pub-id></mixed-citation></tp:treatment-meta><tp:nomenclature><tp:taxon-name>
                        <tp:taxon-name-part taxon-name-part-type="genus">Cymatodera</tp:taxon-name-part>
                        <tp:taxon-name-part taxon-name-part-type="species">limatula</tp:taxon-name-part>
                    <object-id xmlns:xlink="http://www.w3.org/1999/xlink" xlink:type="simple">urn:lsid:zoobank.org:act:660A0D71-FDA1-4FA0-BDD6-29CDCE5740F4</object-id>
								<object-id xmlns:xlink="http://www.w3.org/1999/xlink" xlink:type="simple">http://species-id.net/wiki/Cymatodera_limatula</object-id>
								</tp:taxon-name><tp:taxon-authority>Burke</tp:taxon-authority><tp:taxon-status xmlns:xlink="http://www.w3.org/1999/xlink" xlink:type="simple">sp. n.</tp:taxon-status><xref ref-type="fig" rid="F1">Figs 6</xref><xref ref-type="fig" rid="F2">, 15</xref><xref ref-type="fig" rid="F5">, 29, 36</xref><xref ref-type="fig" rid="F7">, 57</xref><xref ref-type="fig" rid="F9">, 60, 61, 62</xref></tp:nomenclature><tp:treatment-sec sec-type="Type material"><title>Type material.</title><p><bold>Holotype:</bold> male, México, Chiapas, El Aguacero, 680 m, at light, 17-VI-1990, R. A. Cunningham, red handwritten label, holotype deposited in CNIN. <bold>Paratypes:</bold> 2 males, 1 female. 1 male: same data as holotype (JNRC, 1); 1 female: México, Chiapas, El Chorreadero, 10 km W Chiapa de Corzo, 24-VI-1987, E. Giesbert (USNM, 1); 1 male: México, Chiapas, C[arretera] 190, 17 km W Tuxtla Gutierrez, Alt. 1000 m, 21 to 25-VI-1987, E. Giesbert (KSUC, 1).</p><!--PageBreak--></tp:treatment-sec><tp:treatment-sec sec-type="Description"><title>Description.</title><p>TL= 9.8 mm, length of males 10.2–11 mm, length of female 9.4 mm, n = 4 (<xref ref-type="fig" rid="F1">Fig. 6</xref>).</p><p>Color: head predominantly black (<xref ref-type="fig" rid="F9">Fig. 60</xref>), except gula and submentum ferrugineous; pronotum and mesosternum light ferrugineous; elytra, metasternum, legs, mouthparts and antennae testaceous; abdomen testaceous, except sixth visible ventrite pale testaceous (<xref ref-type="fig" rid="F5">Fig. 29</xref>), and median region of ventrites 2-3 irregularly fuscous (<xref ref-type="fig" rid="F9">Fig. 62</xref>); vestiture uniformly pale; a transversally directed, black fascia on anterior margin of pronotum covering about one fifth of pronotal disc, and two irregular, small, black maculae located on lateral area of pronotum adjacent to posterior margin. Each elytron with two broad, somewhat irregular, transversally directed, black fasciae extending from suture to epipleuron; first located on humeral region, covering about one sixth of elytral ground; second behind middle, somewhat longer than preceding band, covering approximately one fifth of elytral ground.</p><p><!--PageBreak-->Head: HL= 1.3 mm, HW= 1.5 mm; length to width ratio: males average 0.92, female 0.86; measured across eyes wider than pronotum; surface rugose; frons feebly bi-impressed; moderately, rather coarsely punctate; clothed with short, recumbent setae intermixed with some long, semierect and erect setae. Eyes medium-sized, rather rounded, inconspicuously longer than wide, feebly emarginate in front, somewhat bulging laterally, separated by approximately 3 eye-widths. Antennae reaching humeral angles; antennomeres 2-3 subcylindrical, slender; antennomeres 4-10 strongly serrate, longer than broad; third antennomere somewhat longer than second antennomere; fifth antennomere slightly shorter than fourth antennomere; antennomeres 5-10 subequal in length; last antennomere 2.5 × longer than tenth antennomere (<xref ref-type="fig" rid="F2">Fig. 15</xref>).</p><p>Thorax: PL= 2.1 mm, PW= 1.15 mm; length to width ratio: males average 1.85, female 1.75; pronotum rugose; widest at middle; middle slightly wider than front margin; sides constricted subapically, more strongly constricted behind middle; disc flat, feebly impressed in front of middle; subbasal tumescence pronounced; vested with short and long semirecumbent setae interspaced with some erect setae; surface moderately, finely punctate. Mesosternum rugose; moderately, coarsely punctate; somewhat clothed with long, semirecumbent setae.</p><p>Metasternum shiny; surface convex, puncticulate; covered with long, semirecumbent setae. Scutellum subquadrate; wider than long; notched medially.</p><p>Legs: clothed with long, erect setae and some short, recumbent setae that become more abundant on posterior half of tibiae; femora shiny, finely, indistinctly punctate, transversely rugose; tibiae coarsely, densely punctate, longitudinally rugose.</p><p>Elytra: EL= 6.1 mm, EW= 2.8 mm; length to width ratio: males average 2.15, female 2.18; anterior margin bisinuate, wider than pronotum; disc smooth, flattened above; humeri indicated; sides subparallel, widest on third fourth; apices weakly dehiscent, rounded, covering sixth tergite; elytral declivity somewhat procurved, clothed with short, semirecumbent setae intermingled with long, erect, less densely arranged setae; sculpturing consisting of coarse punctations arranged in striae that gradually reduce in size behind middle; interstices smooth, about 1.5 × the width of punctation.</p><p>Abdomen: ventrites 1-5 rugose; moderately, coarsely punctate; somewhat clothed with short, recumbent setae interspaced with some long, erect setae. First visible ventrite strongly convex; posterior margin elevated, with a transverse carina that initiates next to hind angles and produces a broad, deep, arcuate emargination (<xref ref-type="fig" rid="F9">Fig. 62</xref>). Second visible ventrite rather convex; posterior margin elevated, moderately, arcuately emarginate (<xref ref-type="fig" rid="F9">Fig. 62</xref>). Ventrites 3-4 feebly convex; hind margins truncate. Fifth visible ventrite somewhat convex; lateral margins oblique; posterior margin broadly, rather deeply, arcuately emarginate; hind angles narrowly rounded (<xref ref-type="fig" rid="F5">Fig. 29</xref>). Sixth visible ventrite subquadrate; rugulose; surface feebly convex; broader than long; puncticulate; second half with a median tumescence; lateral margins oblique; posterior margin broadly, shallowly, triangularly emarginate; hind angles rounded (<xref ref-type="fig" rid="F5">Fig. 29</xref>). Fifth tergite rugulose; surface weakly convex; finely punctate; posterior margin narrowly, shallowly, arcuately emarginate. Sixth tergite subtriangular; rugulose; surface somewhat convex; moderately punctate; lateral margins strongly oblique, narrowing apically, producing a <!--PageBreak-->constricted, rather acuminate posterior margin. Sixth tergite extending slightly beyond the apical margin of sixth visible ventrite. Aedeagus 1.85 mm long, rather slender; ratio of length of paramere to whole tegmen 0.28: 1; parameres feebly developed, pointed at apex, phallobase wide; phallus with copulatory piece acuminated distally, phallic plate without an internal row of denticles at dorsal margin, with fine granular structures on posterior area; phallobasic apodeme and endophallic struts elongate, slender (<xref ref-type="fig" rid="F7">Fig. 57</xref>).</p><fig id="F9" position="float" orientation="portrait"><label>Figures 60–62.</label><caption><p><italic><tp:taxon-name>Cymatodera limatula</tp:taxon-name></italic>: <bold>60</bold> Lateral view <bold>61</bold> First and second visible ventrites of female <bold>62</bold> First and second visible ventrites of male, arrows indicating transverse carinae.</p></caption><graphic xmlns:xlink="http://www.w3.org/1999/xlink" xlink:href="ZooKeys-299-049-g009.jpg" position="float" orientation="portrait" xlink:type="simple"/></fig></tp:treatment-sec><tp:treatment-sec sec-type="Variation"><title>Variation.</title><p>The only female in the type series differs from the male by having the first visible ventrite moderately longer and the posterior margin of ventrites 1-2 truncate (<xref ref-type="fig" rid="F9">Fig. 61</xref>). Moreover, abdominal differences are as follows: fifth visible ventrite rugose, lateral margins oblique, posterior margin truncate (<xref ref-type="fig" rid="F5">Fig. 36</xref>); sixth visible ventrite rugulose, semicircular, surface feebly convex, broader than long, lateral and posterior margins broadly rounded (<xref ref-type="fig" rid="F5">Fig. 36</xref>); fifth tergite rugulose, lateral margins oblique, posterior margin truncate; sixth tergite rugulose, broader than long, surface inconspicuously convex, lateral and posterior margins strongly oblique, slightly acuminate posteriorly, almost semicircular. Posterior margin of sixth tergite extending slightly beyond sixth visible ventrite. One male paratype does not possess the irregular, small, black maculae located on the posterolateral area of pronotum.</p></tp:treatment-sec><tp:treatment-sec sec-type="Differential diagnosis"><title>Differential diagnosis.</title><p>The distinctive coloration and elytral markings of this species will serve to separate it from congeners. No other species in the <italic><tp:taxon-name>Cymatodera</tp:taxon-name></italic> group has the distinctive piceus fasciae on the pronotum and elytral ground, and the predominantly black color on the head (<xref ref-type="fig" rid="F1">Figs 6</xref>, <xref ref-type="fig" rid="F9">60</xref>). In addition, shape of terminal abdominal segments (<xref ref-type="fig" rid="F5">Figs 29, 36</xref>), strongly serrate condition of antennomeres 4-10, shape of last antennomere (<xref ref-type="fig" rid="F2">Fig. 17</xref>), and male genitalia (<xref ref-type="fig" rid="F7">Fig. 57</xref>) are characters that serve to separate <italic><tp:taxon-name>Cymatodera limatula</tp:taxon-name></italic> from remaining <italic><tp:taxon-name>Cymatodera</tp:taxon-name></italic> species.</p></tp:treatment-sec><tp:treatment-sec sec-type="Distribution"><title>Distribution.</title><p>This species is known from three localities in the state of Chiapas, Mexico: El Aguacero, in the periphery of Tuxtla Gutierrez; El Chorreadero, 8 km northeast of Chiapa de Corzo; and on highway 190, 17 km west of Tuxtla Gutierrez.</p></tp:treatment-sec><tp:treatment-sec sec-type="Etymology"><title>Etymology.</title><p>The specific epithet comes from the Latin noun <italic>limatula</italic> (=distinctive), and makes allusion to the characteristic color pattern of this new species.</p></tp:treatment-sec><tp:treatment-sec><!--Section generated to contain objects referenced in tp:taxon-treatment.--><fig id="F1" position="float" orientation="portrait"><label>Figures 1–8.</label><caption><p>Habitus of: <bold>1</bold> <italic><tp:taxon-name>Cymatodera rosalinae</tp:taxon-name></italic> sp. n. (holotype male) <bold>2</bold> <italic><tp:taxon-name>Cymatodera capax</tp:taxon-name></italic> sp. n. (holotype female) <bold>3</bold> <italic><tp:taxon-name>Cymatodera sinuosa</tp:taxon-name></italic> sp. n. (holotype female) <bold>4</bold> <italic><tp:taxon-name>Cymatodera vittata</tp:taxon-name></italic> sp. n. (holotype male) <bold>5</bold> <italic><tp:taxon-name>Cymatodera rubida</tp:taxon-name></italic> sp. n. (holotype male) <bold>6</bold> <italic><tp:taxon-name>Cymatodera limatula</tp:taxon-name></italic> sp. n. (holotype male) <bold>7</bold> <italic><tp:taxon-name>Cymatodera obliquefasciata</tp:taxon-name></italic> Schaeffer <bold>8</bold> <italic><tp:taxon-name>Bogcia oaxacae</tp:taxon-name></italic> Barr. Scale bars = 1 mm.</p></caption><graphic xmlns:xlink="http://www.w3.org/1999/xlink" xlink:href="ZooKeys-299-049-g001.jpg" position="float" orientation="portrait" xlink:type="simple"/></fig><fig id="F2" position="float" orientation="portrait"><label>Figures 9–17.</label><caption><p>Antennae of: <bold>9</bold> <italic><tp:taxon-name>Cymatodera rosalinae</tp:taxon-name></italic> (male) <bold>10</bold> <italic><tp:taxon-name>Cymatodera rosalinae</tp:taxon-name></italic> (female) <bold>11</bold> <italic><tp:taxon-name>Cymatodera capax</tp:taxon-name></italic> (male) <bold>12</bold> <italic><tp:taxon-name>Cymatodera sinuosa</tp:taxon-name></italic> (male) <bold>13</bold> <italic><tp:taxon-name>Cymatodera vittata</tp:taxon-name></italic> (male) <bold>14</bold> <italic><tp:taxon-name>Cymatodera rubida</tp:taxon-name></italic> (male) <bold>15</bold> <italic><tp:taxon-name>Cymatodera limatula</tp:taxon-name></italic> (male) <bold>16</bold> <italic><tp:taxon-name>Cymatodera obliquefasciata</tp:taxon-name></italic> (male) <bold>17</bold> <italic><tp:taxon-name>Bogcia oaxacae</tp:taxon-name></italic> (male).</p></caption><graphic xmlns:xlink="http://www.w3.org/1999/xlink" xlink:href="ZooKeys-299-049-g002.jpg" position="float" orientation="portrait" xlink:type="simple"/></fig><fig id="F5" position="float" orientation="portrait"><label>Figures 24–37.</label><caption><p>Terminalia in ventral view of: <bold>24</bold> <italic><tp:taxon-name>Cymatodera rosalinae</tp:taxon-name></italic> (male) <bold>25</bold> <italic><tp:taxon-name>Cymatodera capax</tp:taxon-name></italic> (male) <bold>26</bold> <italic><tp:taxon-name>Cymatodera sinuosa</tp:taxon-name></italic> (male) <bold>27</bold> <italic><tp:taxon-name>Cymatodera vittata</tp:taxon-name></italic> (male) <bold>28</bold> <italic><tp:taxon-name>Cymatodera rubida</tp:taxon-name></italic> (male) <bold>29</bold> <italic><tp:taxon-name>Cymatodera limatula</tp:taxon-name></italic> (male) <bold>30</bold> <italic><tp:taxon-name>Cymatodera obliquefasciata</tp:taxon-name></italic> (male) <bold>31</bold> <italic><tp:taxon-name>Cymatodera rosalinae</tp:taxon-name></italic> (female) <bold>32</bold> <italic><tp:taxon-name>Cymatodera capax</tp:taxon-name></italic> (female) <bold>33</bold> <italic><tp:taxon-name>Cymatodera sinuosa</tp:taxon-name></italic> (female) <bold>34</bold> <italic><tp:taxon-name>Cymatodera vittata</tp:taxon-name></italic> (female) <bold>35</bold> <italic><tp:taxon-name>Cymatodera rubida</tp:taxon-name></italic> (female) <bold>36</bold> <italic><tp:taxon-name>Cymatodera limatula</tp:taxon-name></italic> (female) <bold>37</bold> <italic><tp:taxon-name>Cymatodera obliquefasciata</tp:taxon-name></italic> (female).</p></caption><graphic xmlns:xlink="http://www.w3.org/1999/xlink" xlink:href="ZooKeys-299-049-g005.jpg" position="float" orientation="portrait" xlink:type="simple"/></fig><fig id="F7" position="float" orientation="portrait"><label>Figures 52–57.</label><caption><p>Male genitalia of: <bold>52</bold> <italic><tp:taxon-name>Cymatodera rosalinae</tp:taxon-name></italic> <bold>53</bold> <italic><tp:taxon-name>Cymatodera capax</tp:taxon-name></italic> <bold>54</bold> <italic><tp:taxon-name>Cymatodera sinuosa</tp:taxon-name></italic> <bold>55</bold> <italic><tp:taxon-name>Cymatodera vittata</tp:taxon-name></italic> <bold>56</bold> <italic><tp:taxon-name>Cymatodera rubida</tp:taxon-name></italic> <bold>57</bold> <italic><tp:taxon-name>Cymatodera limatula</tp:taxon-name></italic>. Scale bars = 500 µ.</p></caption><graphic xmlns:xlink="http://www.w3.org/1999/xlink" xlink:href="ZooKeys-299-049-g007.jpg" position="float" orientation="portrait" xlink:type="simple"/></fig></tp:treatment-sec></tp:taxon-treatment>
